# Supplementary material for: Using Fluorescence Recovery After Photobleaching data to uncover filament dynamics
Source: PLoS Comput Biol. 2022 Sep 26;18(9):e1010573. doi: 10.1371/journal.pcbi.1010573 (PMC9536589; doi:10.1371/journal.pcbi.1010573)
Supplement: S1 Datasets — (XLSX) [file pcbi.1010573.s003.xlsx]

## Sheet: 1h30 migration-06-03-2015
cell01		0 min	2 min	4 min	6 min	8 min			0 min	2 min	4 min	6 min	8 min		temps	background		cell 02		0	2	4	6	8			0	2	4	6	8		cell 03		0	2	4	6	8			0	2	4	6	8		cell 04
migration 1h30	0	4690.68	5056.43	5000.95	4894.92	4713.46		0	2880.68	3106.43	3050.95	2944.92	2763.46		0.0000	1870.1937		stack 02	0	3899.32	3929.19	4635.57	4363.27	4381.88		0	2159.32	2027.19	2733.57	2461.27	2479.88		stack 02	0	4134.22	4336.13	5172.56	4611.2	4414.46		0	2394.22	2386.13	3222.56	2661.2	2464.46		stack 02	0
	0.203	4790.55	5136.08	5159.77	5017.62	4874		0.203	2980.55	3186.08	3209.77	3067.62	2924		53.9119	1811.5404			0.203	3863.48	3929.59	4496.43	4253.56	4343.81		0.203	2123.48	2027.59	2594.43	2351.56	2441.81			0.203	4188.65	4127.42	4890.55	4681.02	4344.9		0.203	2448.65	2177.42	2940.55	2731.02	2394.9			0.203
	0.406	4978.61	5156.16	5286.37	5127.75	4874.26		0.406	3168.61	3206.16	3336.37	3177.75	2924.26		107.8238	1956.2953			0.406	3872.88	3988.09	4305.78	4114.04	4401.46		0.406	2132.88	2086.09	2403.78	2212.04	2499.46			0.406	4227.69	4031.49	4738.7	4717.22	4439.23		0.406	2487.69	2081.49	2788.7	2767.22	2489.23			0.406
	0.609	5027.94	5268.98	5319.51	5169.33	4673.5		0.609	3217.94	3318.98	3369.51	3219.33	2723.5		161.7357	1955.8319			0.609	4006.36	4037.98	4151.18	4103.86	4326.35		0.609	2266.36	2135.98	2249.18	2201.86	2424.35			0.609	4295.33	3968.03	4544.06	4697.42	4526.75		0.609	2555.33	2018.03	2594.06	2747.42	2576.75			0.609
	0.812	4952.76	5388.49	5197.33	5221.97	4742.42		0.812	3142.76	3438.49	3247.33	3271.97	2792.42		215.6476	1953.0161			0.812	4051.79	4154.29	4102.76	4100.93	4074.49		0.812	2311.79	2252.29	2200.76	2198.93	2172.49			0.812	4338.26	4148.34	4342.76	4764.85	4725.58		0.812	2598.26	2198.34	2392.76	2814.85	2775.58			0.812
	1.015	4940.55	5444.16	5414.31	5243.52	4765.89		1.015	3130.55	3494.16	3464.31	3293.52	2815.89		269.5594	1959.8168			1.015	4080.65	4179.71	4048.2	3922.86	3966.11		1.015	2340.65	2277.71	2146.2	2020.86	2064.11			1.015	4367.03	4268.22	4208.39	4747.97	4708.38		1.015	2627.03	2318.22	2258.39	2797.97	2758.38			1.015
	1.218	4973.45	5498.27	5684.34	5340.45	4952.71		1.218	3163.45	3548.27	3734.34	3390.45	3002.71		323.4713	1962.2469			1.218	4042.14	4129.78	4017.29	3712.82	3920.38		1.218	2302.14	2227.78	2115.29	1810.82	2018.38			1.218	4441.47	4403.47	4101.01	4645.25	4728.04		1.218	2701.47	2453.47	2151.01	2695.25	2778.04			1.218
	1.421	5168.69	5608.43	5975.65	5669.26	5087.38		1.421	3358.69	3658.43	4025.65	3719.26	3137.38		377.3832	1960.2935			1.421	3873.82	4013.07	3944.82	3566.27	3938.48		1.421	2133.82	2111.07	2042.82	1664.27	2036.48			1.421	4438.52	4423.57	4149.82	4307.38	4551.31		1.421	2698.52	2473.57	2199.82	2357.38	2601.31			1.421
	1.624	5137.61	5584.07	6167.23	5880.57	5195.63		1.624	3327.61	3634.07	4217.23	3930.57	3245.63		431.2951	1954.3809			1.624	3780.74	3833.67	3885.59	3480.33	3805.91		1.624	2040.74	1931.67	1983.59	1578.33	1903.91			1.624	4537.06	4297.22	4253.86	4026.62	4390.37		1.624	2797.06	2347.22	2303.86	2076.62	2440.37			1.624
	1.827	5389.2	5527.87	6200.25	5773.9	5250.85		1.827	3579.2	3577.87	4250.25	3823.9	3300.85		485.2070	1959.4948			1.827	3727.3	3755.4	3858.23	3519.43	3677.88		1.827	1987.3	1853.4	1956.23	1617.43	1775.88			1.827	4389.84	4450.09	4417.91	3978.6	4294.99		1.827	2649.84	2500.09	2467.91	2028.6	2344.99			1.827
	2.03	5492.77	5579.62	6256.67	5732.13	5340.85		2.03	3682.77	3629.62	4306.67	3782.13	3390.85						2.03	3707.49	3760.75	3881.8	3568.82	3600.48		2.03	1967.49	1858.75	1979.8	1666.82	1698.48			2.03	4353.15	4566.81	4295.34	3986.63	4218.14		2.03	2613.15	2616.81	2345.34	2036.63	2268.14			2.03
	2.233	5319.22	5584.61	6220.15	5804.75	5278.29		2.233	3509.22	3634.61	4270.15	3854.75	3328.29						2.233	3579.28	3731.67	3946.41	3655.79	3598.82		2.233	1839.28	1829.67	2044.41	1753.79	1696.82			2.233	4434.4	4576.36	4296.15	3860.33	4113.89		2.233	2694.4	2626.36	2346.15	1910.33	2163.89			2.233
	2.436	5330.87	5804.57	5938.77	5746.78	5263.77		2.436	3520.87	3854.57	3988.77	3796.78	3313.77						2.436	3503.33	3648.96	3904.57	3705.95	3651.55		2.436	1763.33	1746.96	2002.57	1803.95	1749.55			2.436	4375.71	4589.82	4350.67	3927.91	4113.62		2.436	2635.71	2639.82	2400.67	1977.91	2163.62			2.436
	2.639	5221.41	5565.98	5913.95	5728.29	5242.32		2.639	3411.41	3615.98	3963.95	3778.29	3292.32						2.639	3462.7	3587.71	3817.62	3709.99	3674.02		2.639	1722.7	1685.71	1915.62	1807.99	1772.02			2.639	4223.1	4683.31	4580.99	3925.89	4143.63		2.639	2483.1	2733.31	2630.99	1975.89	2193.63			2.639
	2.842	5346.87	5384.88	6010.48	5799.67	5182.24		2.842	3536.87	3434.88	4060.48	3849.67	3232.24						2.842	3585.3	3536.64	3689.54	3742.35	3741.75		2.842	1845.3	1634.64	1787.54	1840.35	1839.75			2.842	4197.94	4760.96	4724.38	3921.59	4155.17		2.842	2457.94	2810.96	2774.38	1971.59	2205.17			2.842
	3.045	5396.79	5405.36	6198.29	6101.65	5123.35		3.045	3586.79	3455.36	4248.29	4151.65	3173.35						3.045	3610.03	3481.39	3695.85	3738.12	3822.07		3.045	1870.03	1579.39	1793.85	1836.12	1920.07			3.045	4288.03	4770.1	4931.08	4031.42	4225.93		3.045	2548.03	2820.1	2981.08	2081.42	2275.93			3.045
	3.248	5408.73	5307.63	6177.44	5889.26	5165.71		3.248	3598.73	3357.63	4227.44	3939.26	3215.71						3.248	3520.34	3424.91	3635.73	3754.01	3850.62		3.248	1780.34	1522.91	1733.73	1852.01	1948.62			3.248	4455.3	4814.17	4902.48	4129.21	4460.38		3.248	2715.3	2864.17	2952.48	2179.21	2510.38			3.248
	3.451	5306.16	5311.84	5981.15	5372.96	4906.91		3.451	3496.16	3361.84	4031.15	3422.96	2956.91						3.451	3351.31	3261.91	3473.48	3644.9	3839.24		3.451	1611.31	1359.91	1571.48	1742.9	1937.24			3.451	4507.01	4742.6	4862	4385.31	4642.96		3.451	2767.01	2792.6	2912	2435.31	2692.96			3.451
	3.654	5164.35	5251.59	5757.64	5142.54	4746.05		3.654	3354.35	3301.59	3807.64	3192.54	2796.05						3.654	3178.99	3224.98	3363.73	3522.56	3800.61		3.654	1438.99	1322.98	1461.73	1620.56	1898.61			3.654	4542.12	4652.83	4779.49	4461.29	4721.13		3.654	2802.12	2702.83	2829.49	2511.29	2771.13			3.654
	3.857	5045.34	5173.1	5591.94	5332.95	4559.35		3.857	3235.34	3223.1	3641.94	3382.95	2609.35						3.857	3039.61	3178.84	3242.1	3279.33	3614.77		3.857	1299.61	1276.84	1340.1	1377.33	1712.77			3.857	4563.07	4528.49	4719.36	4614.54	4776.48		3.857	2823.07	2578.49	2769.36	2664.54	2826.48			3.857
	4.06	5025.51	5295.85	5389.48	5479.34	4870.81		4.06	3215.51	3345.85	3439.48	3529.34	2920.81						4.06	2882.93	3099.15	3074.81	3117.55	3402.75		4.06	1142.93	1197.15	1172.81	1215.55	1500.75			4.06	4491.66	4499.07	4825.73	4643.09	4887.99		4.06	2751.66	2549.07	2875.73	2693.09	2937.99			4.06
	4.263	5066.15	5274.74	5204.05	5440.09	4944.98		4.263	3256.15	3324.74	3254.05	3490.09	2994.98						4.263	2719.3	3001.12	2942.14	3061.92	3206.07		4.263	979.298	1099.12	1040.14	1159.92	1304.07			4.263	4321.97	4411	4914.97	4593.04	4974.64		4.263	2581.97	2461	2964.97	2643.04	3024.64			4.263
	4.466	4967.37	5209.12	5072.62	5293.15	4864.67		4.466	3157.37	3259.12	3122.62	3343.15	2914.67						4.466	2534.86	2908.13	2873.59	3015.1	3104.8		4.466	794.857	1006.13	971.593	1113.1	1202.8			4.466	3987.99	4278.99	4855.15	4667.36	5129.85		4.466	2247.99	2328.99	2905.15	2717.36	3179.85			4.466
	4.669	4925.15	5014.97	5030.19	4938.78	4817.64		4.669	3115.15	3064.97	3080.19	2988.78	2867.64						4.669	2325.91	2812.31	2801.07	2892.7	3050.88		4.669	585.912	910.308	899.071	990.703	1148.88			4.669	3547.97	4127.16	4880.34	4723.33	5084.55		4.669	1807.97	2177.16	2930.34	2773.33	3134.55			4.669
	4.872	4887.89	4815.77	4972.82	4834.33	4681.15		4.872	3077.89	2865.77	3022.82	2884.33	2731.15						4.872	2011.83	2588.56	2724.06	2847.12	3019.97		4.872	271.831	686.56	822.061	945.118	1117.97			4.872	3187.6	4022.49	4912.33	4674.27	5007.28		4.872	1447.6	2072.49	2962.33	2724.27	3057.28			4.872
	5.075	4931.37	4723.4	4985.17	4765.06	4535.74		5.075	3121.37	2773.4	3035.17	2815.06	2585.74						5.075	1848.35	2416.55	2630.45	2809.25	2987.24		5.075	108.351	514.545	728.449	907.252	1085.24			5.075	2756.09	3809.01	4859.16	4516.05	4895.44		5.075	1016.09	1859.01	2909.16	2566.05	2945.44			5.075
	5.278	4878.71	4753.89	4783.39	4741.59	4528.84		5.278	3068.71	2803.89	2833.39	2791.59	2578.84						5.278	1782.94	2339.76	2572.31	2755.34	2940.03		5.278	42.939	437.759	670.306	853.343	1038.03			5.278	2394.83	3555.39	4585.24	4426.93	4722.45		5.278	654.832	1605.39	2635.24	2476.93	2772.45			5.278
	5.481	4864.39	4733.78	4763.58	4496.68	4407.4		5.481	3054.39	2783.78	2813.58	2546.68	2457.4						5.481	1738.87	2312.85	2525.36	2723.75	2883.59		5.481	-1.1333	410.85	623.356	821.748	981.589			5.481	2126.34	3329.65	4435.48	4404.16	4761.42		5.481	386.335	1379.65	2485.48	2454.16	2811.42			5.481
	5.684	4704.13	4467.8	4664.55	4525.32	4144.75		5.684	2894.13	2517.8	2714.55	2575.32	2194.75						5.684	1741.77	2221.64	2442.47	2675.92	2824.61		5.684	1.7664	319.643	540.467	773.92	922.614			5.684	1963.28	3145.57	4250.48	4407.28	4729.99		5.684	223.279	1195.57	2300.48	2457.28	2779.99			5.684
	5.887	4551.24	4363.32	4511.53	4223.11	4056.89		5.887	2741.24	2413.32	2561.53	2273.11	2106.89						5.887	1733.95	2154.85	2430.98	2621.24	2781.41		5.887	-6.045	252.846	528.975	719.238	879.414			5.887	1866.51	2995.88	4095.59	4295.31	4710.82		5.887	126.51	1045.88	2145.59	2345.31	2760.82			5.887
	6.09	4268.05	4187.66	4350.39	4011.22	4013.94		6.09	2458.05	2237.66	2400.39	2061.22	2063.94						6.09	1727.76	2155.02	2377.51	2555.23	2797.69		6.09	-12.2415	253.02	475.51	653.229	895.686			6.09	1803.48	2855.54	3828.64	4191.18	4614.19		6.09	63.4802	905.536	1878.64	2241.18	2664.19			6.09
	6.293	4074.33	4077.29	4284.78	4098.46	3946.45		6.293	2264.33	2127.29	2334.78	2148.46	1996.45						6.293	1730.57	2072.3	2300.93	2547.14	2732.39		6.293	-9.4301	170.305	398.925	645.142	830.389			6.293	1782.27	2764.75	3749.11	3992.16	4545.6		6.293	42.266	814.752	1799.11	2042.16	2595.6			6.293
	6.496	3927.06	3836.58	4236.41	4226.14	3999.28		6.496	2117.06	1886.58	2286.41	2276.14	2049.28						6.496	1735.71	2015.04	2220.56	2467.54	2602.62		6.496	-4.293	113.039	318.562	565.541	700.625			6.496	1783.89	2686.87	3529.94	3867.81	4437.85		6.496	43.8875	736.866	1579.94	1917.81	2487.85			6.496
	6.699	3633.66	3635.21	4061.24	4192.8	3866.61		6.699	1823.66	1685.21	2111.24	2242.8	1916.61						6.699	1731.48	1999.26	2164.93	2380.32	2525.03		6.699	-8.5231	97.2578	262.931	478.32	623.034			6.699	1780.47	2569.78	3455.84	3788.2	4288.7		6.699	40.4696	619.783	1505.84	1838.2	2338.7			6.699
	6.902	3359.63	3482.54	3874.71	4020.92	3831.89		6.902	1549.63	1532.54	1924.71	2070.92	1881.89						6.902	1733.91	2025.44	2154.79	2339.55	2409.83		6.902	-6.0867	123.443	252.794	437.553	507.828			6.902	1755.69	2558.46	3378.27	3684.71	4315.61		6.902	15.6853	608.463	1428.27	1734.71	2365.61			6.902
	7.105	2926.89	3315.91	3558.78	3772.56	3889.17		7.105	1116.89	1365.91	1608.78	1822.56	1939.17						7.105	1715.92	2020.79	2209.54	2297.34	2363.15		7.105	-24.0834	118.79	307.541	395.343	461.147			7.105	1758.92	2563.42	3258.21	3656.09	4113.9		7.105	18.9207	613.421	1308.21	1706.09	2163.9			7.105
	7.308	2528.63	3085.43	3340.4	3601.7	3810.93		7.308	718.629	1135.43	1390.4	1651.7	1860.93						7.308	1721.47	1981.75	2179.23	2289.02	2307.95		7.308	-18.531	79.7502	277.227	387.016	405.949			7.308	1767.75	2570.2	3139.68	3603.04	3835.43		7.308	27.746	620.203	1189.68	1653.04	1885.43			7.308
	7.511	2298.57	2887.67	3354.29	3674.89	3736.12		7.511	488.574	937.671	1404.29	1724.89	1786.12						7.511	1722.52	1980.41	2177.73	2233.87	2225.76		7.511	-17.484	78.4097	275.732	331.865	323.763			7.511	1759.89	2548.16	3053.35	3501.23	3669.71		7.511	19.8916	598.159	1103.35	1551.23	1719.71			7.511
	7.714	2147.51	2761.48	3364.64	3593.78	3648.52		7.714	337.506	811.481	1414.64	1643.78	1698.52						7.714	1735.09	1970.74	2160.41	2242.41	2273.08		7.714	-4.9088	68.7386	258.407	340.406	371.076			7.714	1766.74	2478.82	3026.43	3409.38	3650.59		7.714	26.7375	528.821	1076.43	1459.38	1700.59			7.714
	7.917	1996.63	2614.86	3284.73	3599.47	3609.11		7.917	186.631	664.856	1334.73	1649.47	1659.11						7.917	1719.04	1981.33	2158.2	2258.38	2282.41		7.917	-20.9639	79.3267	256.204	356.378	380.408			7.917	1739.64	2449.42	3051.4	3352.25	3679.18		7.917	-0.3611	499.424	1101.4	1402.25	1729.18			7.917
	8.12	1944.37	2512.56	3233.24	3571.95	3396.12		8.12	134.367	562.561	1283.24	1621.95	1446.12						8.12	1739.28	1983.07	2141.9	2229	2263.83		8.12	-0.7231	81.0665	239.897	326.998	361.831			8.12	1756.48	2382.01	3050.12	3292.01	3553.26		8.12	16.4786	432.011	1100.12	1342.01	1603.26			8.12
	8.323	1932.61	2476.9	3235.53	3426.65	3198.07		8.323	122.611	526.901	1285.53	1476.65	1248.07						8.323	1753.19	1999.48	2153.57	2207.42	2292.47		8.323	13.1876	97.4789	251.566	305.416	390.475			8.323	1749.33	2293.6	2989.7	3281.92	3479.24		8.323	9.3302	343.604	1039.7	1331.92	1529.24			8.323
	8.526	1881.27	2541.39	3255.23	3294.68	3114.67		8.526	71.2692	591.394	1305.23	1344.68	1164.67						8.526	1741.06	1997.26	2157.33	2233.55	2299.95		8.526	1.0649	95.2565	255.332	331.549	397.954			8.526	1748.16	2322.8	2888.05	3252.52	3394.15		8.526	8.1644	372.798	938.048	1302.52	1444.15			8.526
	8.729	1879.74	2460.87	3080.77	3179	3077.07		8.729	69.7386	510.874	1130.77	1229	1127.07						8.729	1726.89	1986.92	2108.5	2218.91	2296.28		8.729	-13.1136	84.9222	206.505	316.909	394.281			8.729	1763.01	2347.31	2795.6	3178.9	3382.8		8.729	23.0098	397.314	845.596	1228.9	1432.8			8.729
	8.932	1874.08	2404.52	2925.71	3020.53	2989.43		8.932	64.079	454.525	975.709	1070.53	1039.43						8.932	1718.89	1991.58	2094.8	2231.1	2290.52		8.932	-21.1067	89.5811	192.803	329.105	388.522			8.932	1764.77	2332.99	2714.12	3115.36	3358.2		8.932	24.7676	382.991	764.12	1165.36	1408.2			8.932
	9.135	1829.64	2377.26	2778.62	3029.71	3044.51		9.135	19.6434	427.255	828.622	1079.71	1094.51						9.135	1717.27	1984.26	2172.99	2187.35	2293.4		9.135	-22.7295	82.2582	270.992	285.347	391.404			9.135	1742.32	2324.18	2733.64	3062.74	3299.08		9.135	2.319	374.179	783.643	1112.74	1349.08			9.135
	9.338	1859.46	2419.84	2757.22	2934.11	3080.93		9.338	49.4575	469.837	807.22	984.105	1130.93						9.338	1714.53	2003.16	2239.88	2178.38	2247.62		9.338	-25.4689	101.159	337.877	276.38	345.622			9.338	1734.77	2268.51	2760.23	2990.06	3256.08		9.338	-5.2285	318.513	810.227	1040.06	1306.08			9.338
	9.541	1834.18	2404.02	2781.84	2947.03	3101.93		9.541	24.1838	454.021	831.837	997.026	1151.93						9.541	1712.23	2001.38	2243.79	2180.47	2228.81		9.541	-27.7742	99.3828	341.793	278.475	326.812			9.541	1749.85	2265.64	2770.41	2945.43	3351.42		9.541	9.8478	315.637	820.413	995.432	1401.42			9.541
	9.744	1814.72	2377.37	2814.89	2896.05	3033.11		9.744	4.7163	427.365	864.89	946.053	1083.11						9.744	1707.79	1961.2	2200.31	2228.06	2224.68		9.744	-32.2139	59.1976	298.307	326.062	322.677			9.744	1736.34	2259.79	2889.54	2925.93	3408.6		9.744	-3.6637	309.791	939.542	975.933	1458.6			9.744
	9.947	1810.34	2393.68	2843.38	2933.55	2979.74		9.947	0.3385	443.679	893.38	983.553	1029.74						9.947	1724.96	1928.52	2146.44	2294.89	2189.12		9.947	-15.0385	26.5161	244.444	392.886	287.117			9.947	1749.84	2264.28	2894.28	2952.77	3427.28		9.947	9.838	314.277	944.282	1002.77	1477.28			9.947
	10.15	1836.09	2333.24	2821.79	2997.76	2885.13		10.15	26.0883	383.236	871.79	1047.76	935.131						10.15	1719.16	1922.53	2115.87	2310.57	2266.51		10.15	-20.8411	20.5278	213.873	408.575	364.51			10.15	1743.02	2203.82	2879.65	3006.43	3314.76		10.15	3.021	253.816	929.65	1056.43	1364.76			10.15
	10.353	1824.09	2325.23	2777.2	2899.48	2772.81		10.353	14.0875	375.228	827.199	949.484	822.81						10.353	1722.95	1900.29	2083.84	2271.2	2335.01		10.353	-17.0546	-1.7081	181.84	369.2	433.014			10.353	1757.65	2152.84	2756.12	3042.22	3318.36		10.353	17.6484	202.843	806.123	1092.22	1368.36			10.353
	10.556	1834.09	2376.87	2773.6	2776.87	2817.46		10.556	24.0889	426.87	823.599	826.872	867.459						10.556	1735.11	1908.69	2055.16	2246.93	2320.45		10.556	-4.8889	6.6879	153.164	344.929	418.451			10.556	1753.32	2141.12	2623.4	3074.94	3380.68		10.556	13.3231	191.124	673.399	1124.94	1430.68			10.556
	10.759	1853.32	2290.81	2724.48	2815.46	2854.96		10.759	43.3247	340.811	774.479	865.462	904.956						10.759	1723.33	1926.19	2035.1	2246.55	2277.44		10.759	-16.6692	24.1903	133.103	344.547	375.444			10.759	1732.13	2156.28	2537.29	3023.61	3500.21		10.759	-7.8735	206.281	587.291	1073.61	1550.21			10.759
	10.962	1835.32	2230.9	2532	2844.06	2841.82		10.962	25.316	280.896	581.995	894.062	891.82						10.962	1696.45	1928.76	2042.36	2165.43	2267.5		10.962	-43.5504	26.7649	140.356	263.427	365.497			10.962	1715.3	2200.9	2507.52	2981.16	3566.23		10.962	-24.7028	250.902	557.515	1031.16	1616.23			10.962
	11.165	1812.87	2223.57	2502.46	2816.76	2861.64		11.165	2.8662	273.57	552.46	866.763	911.638						11.165	1707.7	1955.46	2042.5	2120.96	2256.92		11.165	-32.3014	53.4615	140.503	218.964	354.919			11.165	1712.01	2172.18	2583.87	2922.94	3441.55		11.165	-27.9927	222.177	633.872	972.939	1491.55			11.165
	11.368	1801.29	2210.54	2499.99	2767.91	2877.83		11.368	-8.7125	260.544	549.991	817.907	927.835						11.368	1729.81	1920.18	2018.57	2128.24	2222.37		11.368	-10.1942	18.1781	116.57	226.239	320.372			11.368	1739.16	2121.4	2680.33	2974.38	3343.69		11.368	-0.8351	171.404	730.327	1024.38	1393.69			11.368
	11.571	1819.04	2186.87	2570.62	2727.52	2847.34		11.571	9.0383	236.869	620.624	777.52	897.336						11.571	1730.76	1868.32	2001.18	2170.55	2202		11.571	-9.2399	-33.6766	99.1813	268.548	300.001			11.571	1752.61	2118.45	2733.46	2915.67	3246.94		11.571	12.6122	168.448	783.464	965.672	1296.94			11.571
	11.774	1838.62	2173.5	2592.79	2783.16	2795.64		11.774	28.6238	223.505	642.795	833.163	845.643						11.774	1712.96	1892.81	2010.51	2148.71	2176.96		11.774	-27.0425	-9.189	108.511	246.715	274.956			11.774	1752.01	2157.48	2641.95	2907.95	3251.06		11.774	12.0056	207.483	691.948	957.952	1301.06			11.774
	11.977	1820.06	2178.26	2629.38	2833.29	2757.06		11.977	10.0649	228.256	679.382	883.293	807.062						11.977	1722.67	1890.94	2005.61	2122.37	2115.52		11.977	-17.3262	-11.0566	103.606	220.369	213.524			11.977	1769.06	2131.88	2507.93	2965.37	3383.91		11.977	29.0625	181.881	557.93	1015.37	1433.91			11.977
	12.18	1816.68	2166.46	2666.72	2782.33	2779.02		12.18	6.6818	216.456	716.716	832.327	829.02						12.18	1713.52	1909.47	1968.2	2077.11	2074.97		12.18	-26.4756	7.4731	66.1985	175.115	172.966			12.18	1759.28	2160.65	2465.49	2983.78	3531.2		12.18	19.2841	210.648	515.49	1033.78	1581.2			12.18
	12.383	1804.47	2198.32	2572.27	2727.89	2735.76		12.383	-5.5266	248.32	622.268	777.889	785.762						12.383	1702.85	1888.43	1969.4	2049.8	2071.94		12.383	-37.1481	-13.572	67.4043	147.796	169.937			12.383	1724.22	2111.95	2470.21	3065.72	3516.05		12.383	-15.7827	161.953	520.207	1115.72	1566.05			12.383
	12.586	1778.68	2225.1	2500.07	2693.4	2773.69		12.586	-31.323	275.102	550.067	743.397	823.692						12.586	1733.1	1920.8	1971.29	2034.09	2036.88		12.586	-6.8951	18.8032	69.2916	132.09	134.878			12.586	1766.59	2120.8	2433.22	3056.56	3330.39		12.586	26.5944	170.803	483.217	1106.56	1380.39			12.586
	12.789	1778.62	2245.27	2480.66	2601.9	2691.63		12.789	-31.3755	295.271	530.661	651.898	741.631						12.789	1714.53	1890.05	1967.73	2015.24	2075.45		12.789	-25.4684	-11.9498	65.7306	113.236	173.45			12.789	1742.39	2190.52	2418.93	3019.74	3302.4		12.789	2.3862	240.525	468.926	1069.74	1352.4			12.789
	12.992	1831.2	2276.18	2430.34	2489.55	2668.48		12.992	21.2026	326.183	480.345	539.546	718.479						12.992	1718.09	1855.98	1995.55	2029.6	2052.29		12.992	-21.9061	-46.0212	93.5543	127.597	150.289			12.992	1727.92	2130.46	2425.58	2954.05	3320.93		12.992	-12.0762	180.462	475.582	1004.05	1370.93			12.992
	13.195	1814.42	2273.16	2375.64	2541.51	2694.04		13.195	4.421	323.162	425.637	591.51	744.041						13.195	1716.35	1849.28	1984.87	2048.17	2079.62		13.195	-23.6465	-52.7191	82.8693	146.174	177.624			13.195	1737.59	2095.6	2369.34	2931.17	3209.32		13.195	-2.4094	145.6	419.335	981.174	1259.32			13.195
	13.398	1809.18	2248.19	2340.17	2626.76	2689.72		13.398	-0.821	298.193	390.166	676.758	739.72						13.398	1720.21	1862.65	2002.74	2029.63	2116.02		13.398	-19.7878	-39.3533	100.738	127.627	214.016			13.398	1767.66	2088.18	2410.41	2947.12	3052.07		13.398	27.6624	138.177	460.407	997.121	1102.07			13.398
	13.601	1805.86	2180.72	2370.21	2663.35	2758.8		13.601	-4.1371	230.721	420.206	713.345	808.798						13.601	1713.76	1871.68	1990.48	2075.33	2116.16		13.601	-26.2367	-30.3158	88.4771	173.327	214.163			13.601	1744.14	2069.06	2511.25	2875.13	2980.18		13.601	4.1359	119.063	561.245	925.133	1030.18			13.601
	13.804	1804.08	2189.34	2367.99	2673.04	2780.82		13.804	-5.9237	239.34	417.987	723.042	830.819						13.804	1726.48	1859.77	1955.02	2101.9	2077.4		13.804	-13.5215	-42.2344	53.016	199.9	175.402			13.804	1752.16	2103.08	2536.41	2771.54	3103.56		13.804	12.1622	153.077	586.413	821.544	1153.56			13.804
	14.007	1803.29	2206.57	2355.7	2717.74	2791.07		14.007	-6.7097	256.573	405.704	767.738	841.07						14.007	1699.56	1877.11	1932.32	2073.06	2037.03		14.007	-40.4438	-24.8925	30.3182	171.06	135.027			14.007	1755.28	2153.8	2520.06	2738.06	3196.45		14.007	15.2756	203.796	570.061	788.057	1246.45			14.007
	14.21	1796.2	2191	2384.95	2780.93	2718.38		14.21	-13.7955	240.998	434.947	830.934	768.376						14.21	1714.22	1869.58	1938.16	2063.19	2015.42		14.21	-25.7759	-32.4233	36.1581	161.191	113.419			14.21	1746.24	2115.47	2534.3	2746.6	3177.13		14.21	6.238	165.467	584.299	796.604	1227.13			14.21
	14.413	1802.19	2118.24	2429.93	2792.23	2659.72		14.413	-7.8123	168.238	479.927	842.229	709.716						14.413	1726.11	1893.06	1914.98	2039.13	1992.03		14.413	-13.889	-8.9445	12.9779	137.126	90.0265			14.413	1769.03	2095.96	2485.97	2871.48	3157.3		14.413	29.0271	145.958	535.975	921.48	1207.3			14.413
	14.616	1799.66	2087.99	2400.68	2653.53	2617.31		14.616	-10.3396	137.987	450.682	703.534	667.306						14.616	1724.47	1872.47	1910.35	2005.3	2015.38		14.616	-15.5343	-29.527	8.351	103.303	113.384			14.616	1739.72	2099.2	2459.21	3002.32	3151.56		14.616	-0.2822	149.204	509.212	1052.32	1201.56			14.616
	14.819	1801.27	2078.1	2387	2487.99	2591.21		14.819	-8.7305	128.097	437.003	537.994	641.206						14.819	1713.64	1872.48	1913.81	1993.9	1984.35		14.819	-26.3551	-29.521	11.8079	91.8959	82.3539			14.819	1735.71	2079.2	2466.22	2956.06	3005.17		14.819	-4.2948	129.195	516.221	1006.06	1055.17			14.819
	15.022	1809.51	2136.81	2328.47	2470.86	2629.39		15.022	-0.495	186.809	378.473	520.855	679.395						15.022	1721.24	1897.74	1930.72	1997.83	1983.66		15.022	-18.7605	-4.2598	28.7202	95.8345	81.6588			15.022	1758.85	2104.36	2456.38	2890.54	2968.27		15.022	18.8549	154.36	506.375	940.54	1018.27			15.022
	15.225	1782.83	2123.41	2293.96	2533.01	2614.31		15.225	-27.1703	173.415	343.955	583.014	664.31						15.225	1720.64	1898.47	1943.19	2006.8	1993.36		15.225	-19.3621	-3.5266	41.1884	104.796	91.3647			15.225	1760.52	2087.68	2401.34	2738.72	2979.72		15.225	20.5229	137.684	451.343	788.725	1029.72			15.225
	15.428	1784.03	2134.64	2343.01	2573.45	2553.83		15.428	-25.9675	184.64	393.007	623.454	603.832						15.428	1731.07	1875.63	1952.42	2030.65	2009.82		15.428	-8.9303	-26.3734	50.4199	128.649	107.816			15.428	1774.46	2074.89	2367.2	2609.15	2915.08		15.428	34.4557	124.889	417.203	659.153	965.081			15.428
	15.631	1794.47	2091.49	2327.45	2655.39	2468.54		15.631	-15.5336	141.488	377.455	705.387	518.539						15.631	1732.75	1878.6	1971.29	2022.08	2006.31		15.631	-7.2495	-23.3999	69.2948	120.076	104.313			15.631	1759.2	2068.19	2376.04	2573.81	2798.3		15.631	19.1974	118.186	426.04	623.811	848.299			15.631
	15.834	1783.41	2071.83	2276.83	2749.86	2439.15		15.834	-26.5886	121.827	326.828	799.86	489.152						15.834	1723.57	1886.6	1967.18	2017.51	2007.35		15.834	-16.4285	-15.4011	65.1801	115.515	105.348			15.834	1741.57	2072.67	2333.88	2575.51	2716.62		15.834	1.5704	122.666	383.878	625.508	766.624			15.834
	16.037	1789.68	2071.46	2252.47	2813.75	2420.51		16.037	-20.3181	121.463	302.468	863.753	470.506						16.037	1732.01	1870.9	1973.89	2020.84	2023.25		16.037	-7.9886	-31.0986	71.8865	118.835	121.248			16.037	1767.36	2052.5	2270.98	2550.07	2643.51		16.037	27.36	102.505	320.975	600.068	693.507			16.037
	16.24	1787.74	2081.27	2253.92	2767.48	2449.05		16.24	-22.2648	131.266	303.919	817.477	499.046						16.24	1718.93	1879.14	1949.8	2012.63	2035.41		16.24	-21.0658	-22.8577	47.8019	110.629	133.406			16.24	1726.77	2025.76	2187.23	2490.72	2632.1		16.24	-13.2267	75.7643	237.233	540.716	682.099			16.24
	16.443	1812.08	2068.23	2201.02	2637.9	2544.23		16.443	2.0786	118.235	251.022	687.897	594.234						16.443	1718.55	1904.79	1962.75	2010.11	2038.56		16.443	-21.4495	2.7939	60.7539	108.106	136.558			16.443	1745.18	2061.01	2259.11	2549.81	2580.79		16.443	5.1776	111.014	309.108	599.815	630.795			16.443
	16.646	1816.83	2083.74	2242.21	2615.98	2545.79		16.646	6.8298	133.739	292.207	665.983	595.791						16.646	1726.91	1912.38	1989.28	2037.81	2044.88		16.646	-13.0881	10.3838	87.2817	135.809	142.876			16.646	1754.86	2108.32	2291.18	2544.44	2568.37		16.646	14.855	158.322	341.178	594.444	618.375			16.646
	16.849	1822	2077.75	2253.44	2463.77	2495.89		16.849	12.0024	127.75	303.437	513.771	545.887						16.849	1719.47	1916.94	1998.18	2030.49	2054.43		16.849	-20.5337	14.9399	96.1843	128.485	152.425			16.849	1788.84	2152.29	2275.23	2590.98	2563.89		16.849	48.8396	202.294	325.232	640.98	613.895			16.849
	17.052	1820.8	2096.06	2288.96	2462.54	2530.34		17.052	10.7991	146.058	338.959	512.544	580.345						17.052	1704.95	1887.61	1956.05	1999.88	2120.86		17.052	-35.0526	-14.386	54.0548	97.8787	218.862			17.052	1771.8	2117.76	2276.36	2515.51	2582.43		17.052	31.8037	167.763	326.365	565.512	632.431			17.052
	17.255	1818.17	2104.19	2272.96	2445.76	2554.21		17.255	8.1719	154.192	322.961	495.762	604.208						17.255	1708.22	1871.97	1942.06	2038.72	2104.8		17.255	-31.7762	-30.0298	40.0575	136.718	202.799			17.255	1755.56	2040.7	2248.68	2468.08	2623.13		17.255	15.5602	90.6952	298.682	518.077	673.135			17.255
	17.458	1843.19	2157.11	2273.38	2453.24	2450.95		17.458	33.1892	207.106	323.384	503.242	500.946						17.458	1708.53	1894	1927.6	2038.54	2102.77		17.458	-31.4724	-8.0006	25.5979	136.544	200.774			17.458	1762.89	2024.21	2257.04	2423.94	2629.94		17.458	22.8862	74.212	307.04	473.94	679.935			17.458
	17.661	1808.25	2143.22	2281.92	2411.51	2353.58		17.661	-1.7461	193.218	331.922	461.515	403.58						17.661	1707.66	1895.87	1913.43	1993.48	2106.59		17.661	-32.3407	-6.1301	11.4258	91.4835	204.589			17.661	1752.31	2105.6	2300.86	2415.59	2597.7		17.661	12.3068	155.599	350.861	465.586	647.695			17.661
	17.864	1808.73	2105.97	2281.67	2421.33	2283.3		17.864	-1.2744	155.975	331.669	471.328	333.296						17.864	1709.67	1886.88	1934.02	2017.49	2092.03		17.864	-30.3301	-15.1161	32.0193	115.488	190.027			17.864	1740.55	2089.39	2259.51	2419.3	2664.23		17.864	0.552	139.392	309.51	469.304	714.226			17.864
	18.067	1794.73	2067.09	2288.91	2426.61	2372.28		18.067	-15.2665	117.09	338.906	476.61	422.28						18.067	1718.1	1911.03	1943.98	2057.36	2103.13		18.067	-21.8951	9.0253	41.9845	155.365	201.129			18.067	1739.91	2040.35	2255.55	2423.84	2674.44		18.067	-0.0883	90.3481	305.55	473.836	724.445			18.067
	18.27	1827.54	2082.89	2255.29	2441.98	2484.74		18.27	17.5421	132.887	305.287	491.979	534.738						18.27	1709.33	1939.37	1946.38	2073.59	2103.02		18.27	-30.6725	37.3678	44.3783	171.587	201.019			18.27	1718.14	2022.4	2343.36	2443.9	2645.91		18.27	-21.86	72.4016	393.365	493.904	695.907			18.27
	18.473	1833.97	2105.86	2218.67	2447.29	2510		18.473	23.97	155.865	268.669	497.293	560.002						18.473	1736.38	1947.21	1981.64	2091.13	2134.92		18.473	-3.6177	45.2053	79.6411	189.128	232.916			18.473	1716.98	2039.83	2359.38	2477.86	2577.5		18.473	-23.0165	89.8284	409.378	527.86	627.497			18.473
	18.676	1813.65	2091.22	2248.86	2491.17	2532.43		18.676	3.6488	141.22	298.863	541.175	582.432						18.676	1700.5	1968.67	1985.39	2108.15	2133.19		18.676	-39.5039	66.6714	83.3873	206.147	231.195			18.676	1723.27	2089.97	2307.84	2506.71	2622.29		18.676	-16.7302	139.965	357.845	556.714	672.286			18.676
	18.879	1785.82	2083	2300.2	2502.27	2515.89		18.879	-24.1803	133.001	350.197	552.268	565.888						18.879	1718.64	1954.06	2035.21	2131.91	2151.4		18.879	-21.3616	52.0602	133.206	229.911	249.405			18.879	1729.01	2054.6	2267.64	2577.94	2624.93		18.879	-10.9915	104.6	317.639	627.937	674.933			18.879
	19.082	1815.47	2022.45	2350.91	2489.04	2505.84		19.082	5.4733	72.4462	400.915	539.045	555.844						19.082	1750.74	1973.19	2038.47	2151.26	2204.09		19.082	10.7382	71.1932	136.466	249.26	302.09			19.082	1738.37	2089.11	2352.12	2501.77	2587.61		19.082	-1.6285	139.112	402.125	551.773	637.607			19.082
	19.285	1783.21	2047.72	2300.3	2428.54	2473.73		19.285	-26.7875	97.7196	350.299	478.536	523.731						19.285	1761.16	1999.46	2081.06	2162.12	2267.48		19.285	21.1619	97.464	179.06	260.124	365.475			19.285	1725.61	2137.48	2337.45	2460.18	2568.1		19.285	-14.3887	187.484	387.454	510.185	618.102			19.285
	19.488	1779.11	2025.81	2258.27	2393.21	2515.26		19.488	-30.8923	75.8115	308.273	443.207	565.265						19.488	1807.14	2016.09	2190.12	2215.25	2322.1		19.488	67.1393	114.088	288.121	313.249	420.099			19.488	1732.43	2103	2284.96	2504.66	2591.18		19.488	-7.569	153	334.959	554.663	641.185			19.488
	19.691	1819.2	2019.3	2214.59	2433.78	2445		19.691	9.205	69.2977	264.593	483.784	494.996						19.691	1851.44	2088.65	2273.48	2253.09	2379.19		19.691	111.444	186.654	371.477	351.087	477.19			19.691	1747.53	2079.21	2245.82	2451.45	2706.76		19.691	7.5267	129.208	295.817	501.448	756.762			19.691
	19.894	1839.88	2029.29	2195.44	2420.29	2430.75		19.894	29.8779	79.2927	245.444	470.292	480.754						19.894	1878.08	2185.21	2269.16	2287.37	2460.89		19.894	138.083	283.208	367.164	385.374	558.89			19.894	1743.43	2068.22	2201.07	2322.93	2791.53		19.894	3.4313	118.218	251.072	372.928	841.528			19.894
	20.097	1819.47	2065.66	2191.98	2430.87	2419.04		20.097	9.4673	115.665	241.981	480.87	469.038						20.097	1977.16	2267.41	2296.15	2369.93	2462.73		20.097	237.164	365.407	394.15	467.934	560.727			20.097	1738.41	2053.11	2204.44	2299.09	2720.53		20.097	-1.5859	103.105	254.44	349.095	770.528			20.097
	20.3	1820.88	2074.14	2145.1	2387.17	2543.93		20.3	10.8849	124.142	195.105	437.168	593.925						20.3	2084.16	2329	2355.18	2509.71	2502.87		20.3	344.157	427.003	453.179	607.712	600.872			20.3	1750.64	2106.83	2234.78	2298.65	2638.21		20.3	10.6395	156.826	284.783	348.646	688.214			20.3
	20.503	1812.01	2094.87	2168.66	2325.06	2589.52		20.503	2.0083	144.873	218.662	375.064	639.525						20.503	2189.94	2410.95	2490.67	2604.19	2555.29		20.503	449.939	508.949	588.672	702.186	653.294			20.503	1776.57	2100	2269.72	2312.45	2632.04		20.503	36.5712	150.002	319.72	362.453	682.044			20.503
	20.706	1813.29	2050.12	2185.69	2378.18	2510.09		20.706	3.29	100.124	235.686	428.183	560.085						20.706	2281.79	2520.74	2631.52	2629.49	2619.21		20.706	541.786	618.741	729.519	727.494	717.213			20.706	1780.21	2116.76	2298.81	2378.17	2639.59		20.706	40.2089	166.76	348.815	428.171	689.593			20.706
	20.909	1828.86	2058.05	2142.95	2444.44	2416.2		20.909	18.8591	108.046	192.955	494.443	466.198						20.909	2330.72	2605.89	2728.82	2629.53	2554.45		20.909	590.722	703.893	826.821	727.529	652.448			20.909	1800.1	2105.11	2342.26	2517.64	2675.67		20.909	60.095	155.113	392.256	567.641	725.673			20.909
	21.112	1840.64	2090.92	2085.64	2400.17	2331.85		21.112	30.6448	140.917	135.637	450.172	381.852						21.112	2406.96	2641.03	2685.7	2618.57	2551.78		21.112	666.961	739.027	783.7	716.57	649.784			21.112	1776.2	2149.63	2421.62	2618.78	2686.89		21.112	36.1963	199.63	471.622	668.78	736.894			21.112
	21.315	1828.73	2126.74	2134.96	2360.47	2338.86		21.315	18.7291	176.744	184.955	410.473	388.86						21.315	2491.08	2699.97	2743.08	2667.92	2577.66		21.315	751.078	797.971	841.078	765.918	675.665			21.315	1788.66	2136	2477.83	2600.64	2699.16		21.315	48.6592	185.995	527.828	650.636	749.156			21.315
	21.518	1822.49	2082.6	2151.03	2341.61	2403.4		21.518	12.4949	132.602	201.03	391.605	453.396						21.518	2539.95	2707.93	2810.18	2660.83	2579.11		21.518	799.946	805.931	908.18	758.834	677.113			21.518	1806.24	2135.65	2580.22	2605.49	2831.05		21.518	66.24	185.646	630.225	655.491	881.05			21.518
	21.721	1827	2026.25	2186.21	2376.41	2445.13		21.721	17.0039	76.2545	236.209	426.409	495.126						21.721	2635.18	2778.06	2817.71	2610.31	2599.95		21.721	895.184	876.064	915.712	708.309	697.952			21.721	1780.87	2135.89	2714.73	2710.46	3010.4		21.721	40.874	185.892	764.726	760.457	1060.4			21.721
	21.924	1806.9	2030.55	2221.85	2365.44	2450.08		21.924	-3.1028	80.5454	271.849	415.437	500.082						21.924	2730.22	2840.96	2794.4	2596.1	2676.18		21.924	990.223	938.965	892.4	694.102	774.178			21.924	1772.37	2237.8	2801.87	2815.55	3192.69		21.924	32.3669	287.802	851.872	865.551	1242.69			21.924
	22.127	1803.63	2067.83	2268.66	2321.13	2409.43		22.127	-6.3662	117.826	318.661	371.132	459.434						22.127	2754.86	2808.74	2771.48	2631.9	2783.42		22.127	1014.86	906.741	869.478	729.898	881.421			22.127	1788.31	2392.56	2897.4	3006.59	3322.32		22.127	48.313	442.559	947.402	1056.59	1372.32			22.127
	22.33	1827.26	2068.38	2287.74	2275.84	2434.91		22.33	17.2606	118.383	337.744	325.843	484.907						22.33	2734.06	2807.55	2774.8	2687.43	2758.84		22.33	994.06	905.546	872.803	785.425	856.838			22.33	1792.39	2567.13	2998.76	3157.19	3512.06		22.33	52.394	617.129	1048.76	1207.19	1562.06			22.33
	22.533	1812.3	2049.19	2296.47	2265.43	2356.04		22.533	2.2953	99.1909	346.475	315.434	406.044						22.533	2677.23	2792.75	2709.94	2736.18	2634.07		22.533	937.229	890.745	807.944	834.181	732.074			22.533	1856.18	2694.75	3126.09	3312.94	3784.3		22.533	116.178	744.754	1176.09	1362.94	1834.3			22.533
	22.736	1826.93	2122.89	2282.6	2341.77	2387.49		22.736	16.9302	172.892	332.595	391.768	437.487						22.736	2649.62	2845.13	2723.75	2722.23	2697.23		22.736	909.621	943.127	821.749	820.232	795.229			22.736	1966.77	2878.5	3304.98	3519.9	3935.37		22.736	226.775	928.503	1354.98	1569.9	1985.37			22.736
	22.939	1812.66	2153.61	2258.57	2413.56	2392.57		22.939	2.6633	203.614	308.569	463.556	442.574						22.939	2724.7	2896.95	2780.98	2783.87	2874.15		22.939	984.699	994.948	878.978	881.871	972.151			22.939	2065.47	3056.59	3630.66	3787.73	4100.25		22.939	325.467	1106.59	1680.66	1837.73	2150.25			22.939
	23.142	1806.34	2108.26	2223.73	2461.08	2391.26		23.142	-3.6642	158.264	273.725	511.084	441.264						23.142	2822.21	2822.97	2763.74	2883.95	3084.07		23.142	1082.21	920.967	861.735	981.953	1182.07			23.142	2278.97	3274.32	3938.18	4152.03	4386.98		23.142	538.966	1324.32	1988.18	2202.03	2436.98			23.142
	23.345	1807.24	2088.66	2224.55	2428.02	2483.9		23.345	-2.7585	138.663	274.551	478.024	533.9						23.345	2796	2793.58	2779.58	2905.4	3091.14		23.345	1056	891.575	877.581	1003.4	1189.14			23.345	2562.89	3523.83	4371.25	4557.94	4659.66		23.345	822.888	1573.83	2421.25	2607.94	2709.66			23.345
	23.548	1806.93	2110.01	2278.07	2446.6	2492.11		23.548	-3.0707	160.007	328.068	496.605	542.113						23.548	2713.88	2760.48	2754.55	2844.27	3017.05		23.548	973.877	858.479	852.55	942.269	1115.05			23.548	2899.51	3793.89	4805.2	4852.59	4974.92		23.548	1159.51	1843.89	2855.2	2902.59	3024.92			23.548
	23.751	1808.31	2133.41	2272.02	2424.91	2388.47		23.751	-1.6904	183.414	322.017	474.915	438.468						23.751	2628.72	2689.05	2709.33	2816.6	2945.74		23.751	888.721	787.053	807.329	914.595	1043.74			23.751	3293.11	4222.68	5348.2	5132.15	5246.45		23.751	1553.11	2272.68	3398.2	3182.15	3296.45			23.751
	23.954	1842.27	2121.55	2295.7	2467.07	2396.64		23.954	32.2739	171.552	345.698	517.07	446.64						23.954	2584.15	2645.98	2684.53	2758.37	2869.58		23.954	844.148	743.976	782.534	856.367	967.578			23.954	3905.95	4677.73	5767.48	5397.54	5449.95		23.954	2165.95	2727.73	3817.48	3447.54	3499.95			23.954
	24.157	1806.27	2100.89	2286.88	2498.56	2401.58		24.157	-3.7311	150.887	336.879	548.556	451.585						24.157	2453.42	2701.32	2664.68	2657.11	2836.22		24.157	713.417	799.322	762.675	755.107	934.222			24.157	4464.15	5060.91	5798.56	5644.18	5526.35		24.157	2724.15	3110.91	3848.56	3694.18	3576.35			24.157
	24.36	1847.68	2095.19	2242.07	2500.99	2458.92		24.36	37.683	145.195	292.068	550.987	508.924						24.36	2349.58	2680.2	2586.25	2630.56	2824.54		24.36	609.583	778.197	684.248	728.56	922.537			24.36	4947.12	5441.88	5917.1	5696.08	5584.26		24.36	3207.12	3491.88	3967.1	3746.08	3634.26			24.36
	24.563	1854.65	2144.73	2288.93	2507.51	2511.73		24.563	44.6455	194.726	338.928	557.507	561.726						24.563	2328.92	2683.81	2561.33	2586.24	2709.64		24.563	588.924	781.806	659.33	684.24	807.641			24.563	5373.05	5830.33	6081.43	5712.81	5637.41		24.563	3633.05	3880.33	4131.43	3762.81	3687.41			24.563
	24.766	1817.7	2214.09	2347.34	2583.35	2607.85		24.766	7.7006	264.086	397.342	633.35	657.849						24.766	2358.09	2612.36	2485.87	2518.72	2685.29		24.766	618.089	710.357	583.871	616.723	783.294			24.766	5933.09	6135.45	6342.65	5785.12	5764.6		24.766	4193.09	4185.45	4392.65	3835.12	3814.6			24.766
	24.969	1813.94	2313.52	2521.99	2578.45	2745.78		24.969	3.9429	363.524	571.993	628.452	795.776						24.969	2349.59	2520.41	2469.04	2556.93	2655.45		24.969	609.587	618.413	567.044	654.934	753.446			24.969	6232.64	6436.33	6463.72	6127.15	6027.15		24.969	4492.64	4486.33	4513.72	4177.15	4077.15			24.969
	25.172	1844.69	2276.77	2633.12	2579.6	2823.71		25.172	34.6851	326.774	683.116	629.598	873.705						25.172	2357.54	2533.76	2460.34	2671.95	2680.36		25.172	617.541	631.757	558.343	769.951	778.361			25.172	6802.75	6616.16	6752.41	6567.6	6351.13		25.172	5062.75	4666.16	4802.41	4617.6	4401.13			25.172
	25.375	1853.08	2302.04	2625.73	2673.15	2899.92		25.375	43.0841	352.037	675.734	723.148	949.919						25.375	2328.51	2537.58	2479.51	2736.92	2730.97		25.375	588.507	635.577	577.51	834.919	828.967			25.375	7357.87	6643.03	7115.32	6845.45	6883.27		25.375	5617.87	4693.03	5165.32	4895.45	4933.27			25.375
	25.578	1896.4	2358.92	2687.83	2796.09	3010.23		25.578	86.3959	408.92	737.83	846.085	1060.23																					25.578	7805.81	6684.87	7427.91	7102.02	7564.74		25.578	6065.81	4734.87	5477.91	5152.02	5614.74			25.578
	25.781	1981.18	2438.18	2733.17	2839.15	3017.58		25.781	171.18	488.184	783.172	889.149	1067.58																					25.781	7861.83	6880.49	7725.93	7313.12	7712.97		25.781	6121.83	4930.49	5775.93	5363.12	5762.97			25.781
	25.984	2035.06	2577.42	2731.9	3028.21	3124.06		25.984	225.064	627.423	781.902	1078.21	1174.06																					25.984	7795.95	7247.4	7956.42	7420.17	7655.62		25.984	6055.95	5297.4	6006.42	5470.17	5705.62			25.984
	26.187	2226.2	2788.43	2791.99	3144.06	3311.21		26.187	416.205	838.432	841.986	1194.06	1361.21																					26.187	7736.18	7695.88	8085.17	7394.5	7566.16		26.187	5996.18	5745.88	6135.17	5444.5	5616.16			26.187
	26.39	2488.25	2918.05	3008.15	3381.75	3427.89		26.39	678.253	968.052	1058.15	1431.75	1477.89																					26.39	7640.52	7989.43	8327.15	7361.78	7418.88		26.39	5900.52	6039.43	6377.15	5411.78	5468.88			26.39
	26.593	2757.1	3088.69	3332.8	3583.97	3528.77		26.593	947.104	1138.69	1382.8	1633.97	1578.77																					26.593	7764.44	8010.07	8265.67	7584.21	7022.29		26.593	6024.44	6060.07	6315.67	5634.21	5072.29			26.593
	26.796	3059.89	3379.62	3582.83	3709.88	3791.74		26.796	1249.89	1429.62	1632.83	1759.88	1841.74																					26.796	7896.7	8184.24	8439.15	7723.26	6402.78		26.796	6156.7	6234.24	6489.15	5773.26	4452.78			26.796
	26.999	3356.06	3611.87	3751.67	3817.26	3896.96		26.999	1546.06	1661.87	1801.67	1867.26	1946.96																																				26.999
	27.202	3831.77	3871.87	3859.84	3959.43	3816.03		27.202	2021.77	1921.87	1909.84	2009.43	1866.03																																				27.202
	27.405	4358.63	4111.17	4023.81	4094.83	3856.72		27.405	2548.63	2161.17	2073.81	2144.83	1906.72																																				27.405
	27.608	4836.1	4532.47	4172.94	4225.83	3830.04		27.608	3026.1	2582.47	2222.94	2275.83	1880.04																																				27.608
	27.811	5183.97	4873.02	4453.4	4319.29	3989.34		27.811	3373.97	2923.02	2503.4	2369.29	2039.34																																				27.811
	28.014	5507.54	5275.5	4830.73	4352.95	4182.1		28.014	3697.54	3325.5	2880.73	2402.95	2232.1																																				28.014
	28.217	5796.43	5426.14	5106.59	4511.91	4176.98		28.217	3986.43	3476.14	3156.59	2561.91	2226.98																																				28.217
	28.42	5930.16	5388.65	5197.82	4667.12	4148.37		28.42	4120.16	3438.65	3247.82	2717.12	2198.37																																				28.42
	28.623	6012.37	5216.14	5186.47	4680.5	4195.57		28.623	4202.37	3266.14	3236.47	2730.5	2245.57																																				28.623
	28.826	6017.64	5301.82	5358.72	4749.61	4345.08		28.826	4207.64	3351.82	3408.72	2799.61	2395.08																																				28.826
	29.029	5853.35	5390.3	5512.41	4797.57	4493.02		29.029	4043.35	3440.3	3562.41	2847.57	2543.02																																				29.029
	29.232	5558.96	5525.78	5506.04	4879.48	4477.29		29.232	3748.96	3575.78	3556.04	2929.48	2527.29																																				29.232
	29.435	5570.07	5733.83	5682.47	5045.06	4506.6		29.435	3760.07	3783.83	3732.47	3095.06	2556.6																																				29.435
	29.638	5623.39	5892.23	5839.54	5373.26	4676.58		29.638	3813.39	3942.23	3889.54	3423.26	2726.58																																				29.638
	29.841	5910.86	5940.74	5968.4	5576.67	4867.68		29.841	4100.86	3990.74	4018.4	3626.67	2917.68																																				29.841
	30.044	5972.26	5988.93	5936.79	5856.52	5159.76		30.044	4162.26	4038.93	3986.79	3906.52	3209.76																																				30.044
	30.247	5970.04	6090.02	6083.2	5880.42	5597.1		30.247	4160.04	4140.02	4133.2	3930.42	3647.1																																				30.247
	30.45	6252.17	6238.88	6160.44	6049.9	5770.21		30.45	4442.17	4288.88	4210.44	4099.9	3820.21																																				30.45
	30.653	6725.15	6552.28	6475.89	6360.93	5930.78		30.653	4915.15	4602.28	4525.89	4410.93	3980.78																																				30.653
	30.856	7047.66	6879.71	6831.49	6766.24	5890.1		30.856	5237.66	4929.71	4881.49	4816.24	3940.1																																				30.856
	31.059	7091.37	6948.15	7103.19	7061.36	6012.09		31.059	5281.37	4998.15	5153.19	5111.36	4062.09																																				31.059
	31.262	6801.43	6939.14	7066.29	6915.47	6014.45		31.262	4991.43	4989.14	5116.29	4965.47	4064.45																																				31.262
	31.465	6588.01	6660.45	6880.91	6726.73	5784.38		31.465	4778.01	4710.45	4930.91	4776.73	3834.38																																				31.465
	31.668	6375.7	6308.54	6594.17	6473.69	5680.04		31.668	4565.7	4358.54	4644.17	4523.69	3730.04																																				31.668
	31.871	6168.49	6055.51	6475.87	6151.94	5460.34		31.871	4358.49	4105.51	4525.87	4201.94	3510.34																																				31.871
	32.074	5950.19	6158.35	6400.4	5841.22	5332.7		32.074	4140.19	4208.35	4450.4	3891.22	3382.7																																				32.074
	32.277	6039.36	6060.51	6171.93	5822.08	5269.03		32.277	4229.36	4110.51	4221.93	3872.08	3319.03																																				32.277
	32.48	5997.78	5987.96	6259.91	5933.35	5391.85		32.48	4187.78	4037.96	4309.91	3983.35	3441.85																																				32.48
																																																	32.683
																																																	32.886
																																																	33.089
																																																	33.292
																																																	33.495
																																																	33.698
																																																	33.901
																																																	34.104
																																																	34.307
																																																	34.51
																																																	34.713
																																																	34.916
																																																	35.119
																																																	35.322
																																																	35.525
																																																	35.728
[truncated: 26 more columns]

## Sheet: 1h30 migration - 24-03-2015
	cell bas		0	2	4	6	8					avant	0 min	2 min	4 min	6 min	8 min
	stack 3	0	18564.6	19480.8	21267.5	19225.3	18029.3				0	16865.5	16964.6	17750.8	19537.5	17495.3	16299.3
		0.203	19334.6	19605	22200.1	20354.7	18934			background	0.203	16278.2	17734.6	17875	20470.1	18624.7	17204
		0.406	19872.9	20545.2	23199.2	21065.7	19944.9		avant	1686.6289	0.406	16459.1	18272.9	18815.2	21469.2	19335.7	18214.9
		0.609	20963.8	21762	24839.5	21954.9	20968.5		0	1600.4481	0.609	17681.6	19363.8	20032	23109.5	20224.9	19238.5
		0.812	21477	23064.5	26213.9	23044.5	22530.5		1	1721.6638	0.812	18789.4	19877	21334.5	24483.9	21314.5	20800.5
		1.015	21951	23337.8	26665.6	23797.5	23161		2	1732.0126	1.015	20600.4	20351	21607.8	24935.6	22067.5	21431
		1.218	22328.2	23806.3	27755.3	24130.1	23602.8		3	1714.7297	1.218	20759.6	20728.2	22076.3	26025.3	22400.1	21872.8
		1.421	23237.5	24529.6	29711.6	25423.2	25118.1		4	1732.9132	1.421	21712.1	21637.5	22799.6	27981.6	23693.2	23388.1
		1.624	23633.6	25144.7	30848.7	26698.1	27208.3		5	1732.8306	1.624	22455.1	22033.6	23414.7	29118.7	24968.1	25478.3
		1.827	23503.9	24799.9	30926.8	27373.1	28449.2		6	1738.2661	1.827	22963.8	21903.9	23069.9	29196.8	25643.1	26719.2
		2.03	23565.5	24642.9	30415.8	27766.7	28203.7		7	1731.1919	2.03	23819.8	21965.5	22912.9	28685.8	26036.7	26473.7
		2.233	23831.4	25653.6	30197.5	27044.9	27385.8		8	1729.3516	2.233	25321.1	22231.4	23923.6	28467.5	25314.9	25655.8
		2.436	24292.6	26264.8	29980.9	26711.7	27260.7		9	1731.9342	2.436	27460.4	22692.6	24534.8	28250.9	24981.7	25530.7
		2.639	25138.4	27177.6	29769.1	26399.9	26280.6		10	1724.4509	2.639	29075.1	23538.4	25447.6	28039.1	24669.9	24550.6
		2.842	25595.5	27273.5	28876.3	25342.2	24887.7		11	1752.6064	2.842	30112.2	23995.5	25543.5	27146.3	23612.2	23157.7
		3.045	25123.6	25403.8	26752.8	24144.2	23513		12	1743.5098	3.045	30070.8	23523.6	23673.8	25022.8	22414.2	21783
		3.248	23636.2	22763.9	24107	22340.2	22467.9				3.248	30059.7	22036.2	21033.9	22377	20610.2	20737.9
		3.451	20270.1	19373.4	21048.4	19887	21049				3.451	30728.2	18670.1	17643.4	19318.4	18157	19319
		3.654	13924	14196.7	16572.9	17015.5	18668.3				3.654	31831.8	12324	12466.7	14842.9	15285.5	16938.3
		3.857	7361.54	9416.66	11995.8	13789.6	15668.4				3.857	34247.9	5761.54	7686.66	10265.8	12059.6	13938.4
		4.06	3577.57	6146.28	8742.18	10623.6	12435.1				4.06	37412	1977.57	4416.28	7012.18	8893.59	10705.1
		4.263	2362.37	4860.24	6934.06	8413.71	10307.4				4.263	41895.5	762.371	3130.24	5204.06	6683.71	8577.44
		4.466	2107.3	4162.23	6045.18	7593.89	9099.71				4.466	46040.7	507.3	2432.23	4315.18	5863.89	7369.71
		4.669	2072.11	3917.77	5660.33	7240.55	8444.19				4.669	45865.8	472.11	2187.77	3930.33	5510.55	6714.19
		4.872	2070.18	3712.32	5325.97	6657.12	7807.67				4.872	44144.9	470.178	1982.32	3595.97	4927.12	6077.67
		5.075	2133.32	3484.53	4752.39	5876.92	7497.59				5.075	44317.8	533.319	1754.53	3022.39	4146.92	5767.59
		5.278	2109.11	3293.16	4557.29	5587.14	7119.63				5.278	46015.3	509.114	1563.16	2827.29	3857.14	5389.63
		5.481	2011.05	3336.75	4698.19	5378.81	6924.54				5.481	46333.3	411.051	1606.75	2968.19	3648.81	5194.54
		5.684	2037.96	3466.95	5056.12	5585.9	6932.71				5.684	45748.4	437.963	1736.95	3326.12	3855.9	5202.71
		5.887	2142.66	3386	5427.56	5908.78	6873.09				5.887	44516.4	542.661	1656	3697.56	4178.78	5143.09
		6.09	2101.94	3286.27	5075.11	5959.17	6946.52				6.09	43738.2	501.936	1556.27	3345.11	4229.17	5216.52
		6.293	2023.07	3217.29	4786.63	5617.47	6832.64				6.293	42162.3	423.066	1487.29	3056.63	3887.47	5102.64
		6.496	2063.74	3217.49	4579.45	5406.31	6569.85				6.496	40409.2	463.737	1487.49	2849.45	3676.31	4839.85
		6.699	2081.02	3234.85	4474.56	5350.33	6490.01				6.699	37963.1	481.017	1504.85	2744.56	3620.33	4760.01
		6.902	2016.04	3174.15	4297.15	5221.06	6571.94				6.902	36066.6	416.035	1444.15	2567.15	3491.06	4841.94
		7.105	1936.02	3300.54	4104.17	4948.7	6529.87				7.105	33883.4	336.019	1570.54	2374.17	3218.7	4799.87
		7.308	1905.64	3079.54	4016.38	4865.68	6741.43				7.308	31237.1	305.64	1349.54	2286.38	3135.68	5011.43
		7.511	1913.22	2783.91	4004.19	4950.57	6761.96				7.511	29878.1	313.218	1053.91	2274.19	3220.57	5031.96
		7.714	1934.9	2689.84	4431.62	5113.28	6344.27				7.714	29099	334.897	959.845	2701.62	3383.28	4614.27
		7.917	1894.24	2715.92	4401.93	4988.53	6280.12				7.917	28220.2	294.236	985.924	2671.93	3258.53	4550.12
		8.12	1839.16	2688.84	4363.89	5021.63	5918.2				8.12	28798.4	239.159	958.836	2633.89	3291.63	4188.2
		8.323	1859.41	2600.12	4337.43	4872.5	5867.23				8.323	30000.3	259.408	870.117	2607.43	3142.5	4137.23
		8.526	1865.77	2673.64	4286.43	4436.48	5488.19				8.526	30858.1	265.775	943.644	2556.43	2706.48	3758.19
		8.729	1915.74	2737.21	3814.52	4063.72	5138.98				8.729	31210.2	315.743	1007.21	2084.52	2333.72	3408.98
		8.932	1914.8	2828.66	3479.39	3955.57	4799.69				8.932	31091.4	314.802	1098.66	1749.39	2225.57	3069.69
		9.135	1897.78	2687.26	3443.04	3940.05	4551.19				9.135	31520.6	297.776	957.259	1713.04	2210.05	2821.19
		9.338	1886.02	2684.31	3555.3	3844.04	4532.07				9.338	32258	286.017	954.313	1825.3	2114.04	2802.07
		9.541	1826.87	2782.12	3597.94	3844.38	4353.55				9.541	33158.4	226.869	1052.12	1867.94	2114.38	2623.55
		9.744	1856.77	2753.55	3363.02	3817.14	4357.99				9.744	34402.3	256.769	1023.55	1633.02	2087.14	2627.99
		9.947	1856.11	2634.5	3294.05	3838.48	4510.41				9.947	35040.1	256.106	904.503	1564.05	2108.48	2780.41
		10.15	1863.13	2629.45	3139.23	3817.49	4383.83				10.15	34608.3	263.134	899.451	1409.23	2087.49	2653.83
		10.353	1884.36	2575.44	3273	3722.46	4271.53				10.353	34784	284.359	845.436	1543	1992.46	2541.53
		10.556	1878.21	2554.81	3467.66	3696.94	4234.51				10.556	34956.3	278.211	824.805	1737.66	1966.94	2504.51
		10.759	1879.09	2613.59	3550.54	3855.06	4350.87				10.759	36565.2	279.091	883.593	1820.54	2125.06	2620.87
		10.962	1966.14	2730.97	3397.94	3862.67	4441.39				10.962	38364.3	366.139	1000.97	1667.94	2132.67	2711.39
		11.165	1992.02	2729.7	3312.61	3774.4	4313.7				11.165	39505.6	392.024	999.699	1582.61	2044.4	2583.7
		11.368	1894.11	2743.81	3209.91	3590.79	4430.75				11.368	39641.5	294.11	1013.81	1479.91	1860.79	2700.75
		11.571	2028.93	2825.86	3283.51	3398.72	4161.36				11.571	40413.5	428.928	1095.86	1553.51	1668.72	2431.36
		11.774	2044.64	2766.63	3240.48	3421.95	4078.05				11.774	41734.2	444.64	1036.63	1510.48	1691.95	2348.05
		11.977	1987.28	2730.4	3179.18	3398.79	4048.21				11.977	43569.2	387.283	1000.4	1449.18	1668.79	2318.21
		12.18	2037.65	2670.09	3086.09	3502.25	4069.43				12.18	43768.5	437.648	940.093	1356.09	1772.25	2339.43
		12.383	2051.97	2619.05	3215.83	3745.24	4135.22				12.383	41525	451.973	889.048	1485.83	2015.24	2405.22
		12.586	2010.06	2754.75	3235.36	3882.72	4323.49				12.586	38322.7	410.063	1024.75	1505.36	2152.72	2593.49
		12.789	2034.36	2816.64	3309.07	3758.43	4808.98				12.789	36354.2	434.356	1086.64	1579.07	2028.43	3078.98
		12.992	1916.46	2804.79	3565.74	4097.47	5197.25				12.992	35436.2	316.462	1074.79	1835.74	2367.47	3467.25
		13.195	2018.1	2749.33	3991.02	4462.23	5447.26				13.195	34384.3	418.098	1019.33	2261.02	2732.23	3717.26
		13.398	1987.73	2880.57	4431.87	4910.28	6204.6				13.398	32369.2	387.731	1150.57	2701.87	3180.28	4474.6
		13.601	1970.62	3272.24	4947.98	5959.5	7235.15				13.601	29835.1	370.616	1542.24	3217.98	4229.5	5505.15
		13.804	1990.83	3866.37	6540.32	8251.24	9402				13.804	27576.7	390.835	2136.37	4810.32	6521.24	7672
		14.007	2056.23	5235.62	9462.66	11591	12373.9				14.007	26074.9	456.228	3505.62	7732.66	9860.97	10643.9
		14.21	2341.88	7653.81	13698.9	16021.2	16416.8				14.21	25324.6	741.885	5923.81	11968.9	14291.2	14686.8
		14.413	3369.09	11356	18303.8	19733.1	20259.5				14.413	25235.8	1769.09	9626.03	16573.8	18003.1	18529.5
		14.616	6151.31	16018.8	22145.6	22191.8	23481.4				14.616	25261.4	4551.31	14288.8	20415.6	20461.8	21751.4
		14.819	11369.5	19821.7	25068	22625.4	24408.1				14.819	25685.4	9769.45	18091.7	23338	20895.4	22678.1
		15.022	16993.6	22458.6	26118.1	20946.3	23314.3				15.022	25510.2	15393.6	20728.6	24388.1	19216.3	21584.3
		15.225	20703.2	22973.3	24954.9	19670.7	22420.9				15.225	24369.2	19103.2	21243.3	23224.9	17940.7	20690.9
		15.428	21818.5	22462.3	23027.4	19079.5	21888.8				15.428	23057.5	20218.5	20732.3	21297.4	17349.5	20158.8
		15.631	21881.2	21291.5	22225.3	18571.3	21637.3				15.631	21580.8	20281.2	19561.5	20495.3	16841.3	19907.3
		15.834	20503.8	19907.4	21931.7	19747.9	22345.4				15.834	20330	18903.8	18177.4	20201.7	18017.9	20615.4
		16.037	19144.4	19390.1	22958.4	22134.7	23592.7				16.037	18928	17544.4	17660.1	21228.4	20404.7	21862.7
		16.24	18464.2	20222.5	25053.2	24730.1	24127				16.24	17867	16864.2	18492.5	23323.2	23000.1	22397
		16.443	18661.6	22660.2	27725.2	26048.3	25397.2				16.443	16988.2	17061.6	20930.2	25995.2	24318.3	23667.2
		16.646	19633.8	27388.6	30175.3	27220.7	26749.4				16.646	16370.3	18033.8	25658.6	28445.3	25490.7	25019.4
		16.849	21286.2	30109	31475.7	27343.5	27842.3				16.849	17712.4	19686.2	28379	29745.7	25613.5	26112.3
		17.052	23821.6	30039.4	31330.9	27279.1	29192.6				17.052	20025.6	22221.6	28309.4	29600.9	25549.1	27462.6
		17.255	27316.4	28899.1	31034.9	27750.5	29944.8				17.255	22156.3	25716.4	27169.1	29304.9	26020.5	28214.8
		17.458	28411.6	26978.9	30397	27484.6	30664.4				17.458	22591.4	26811.6	25248.9	28667	25754.6	28934.4
		17.661	26978.4	25729.2	30218.7	27996.2	31985.6				17.661	21393.5	25378.4	23999.2	28488.7	26266.2	30255.6
		17.864	25615.7	25766.4	29903.2	28090	33114.1				17.864	20611.3	24015.7	24036.4	28173.2	26360	31384.1

## Sheet: Feuil1
space (µm)	0	1.5	3	4.5	6		time (min)
0	37129.4	31215.9	31586	35393.4	32764.7
0.203	37482.1	31871.7	32013.5	36683.2	32649.3
0.406	37146.1	31947.7	33237.7	37524.2	33354.2
0.609	37968.7	32596.9	33774.8	37926.4	33739.8
0.812	38851.1	33149.5	33751.9	38113.8	34024.8
1.015	38865.5	33626.5	34072.2	38879.5	34265.5
1.218	38673	34117.6	34409	38798.9	35348.8
1.421	38909.4	34892.6	34785.4	38096.1	35328.8
1.624	38311.4	35684.9	34937.8	38103.2	35033.1
1.827	38001.9	35509.4	34420.1	38715.5	34421.7
2.03	37162.3	35148.2	34283.4	38740.2	34456.8
2.233	37037.6	34817.4	34412.4	37817.4	34647.1
2.436	36794	34418	34112.3	37265.4	34976
2.639	37264.5	34285.8	34251.7	37574.7	35113.9
2.842	37743.4	34506	34066	37770.3	35160.1
3.045	38155	34403.8	33778.2	37781.7	34735.7
3.248	37841.3	34853.2	34275.6	38602.4	34677.4
3.451	37331	34765.3	35092.3	38897.9	35499.9
3.654	37904.4	34661.2	35513.1	39112.5	35576.8
3.857	38714.6	34581.3	35608	38703	35446.4
4.06	38744.8	35221.2	35764.8	38962.7	35907.2
4.263	39392.8	35963.9	36102.3	39780.2	36734.9
4.466	40661.1	36448.3	36460.3	40025.7	37310.5
4.669	41476.4	36906.9	36434.1	40486.7	37292.2
4.872	41376.5	36981.9	36592.3	40932.3	37400.1
5.075	40762.5	36924.6	37204.1	41371.2	37282.4
5.278	39997.5	36410.9	37123.5	40899.1	37389.6
5.481	39092.9	35749.7	35704.9	39633.4	37450.7
5.684	38851.8	35383.5	34896.3	38784.1	37125.3
5.887	39036.9	34397.1	34657.8	38432.3	36580
6.09	39612.4	34187.8	33883.5	38243.4	35949.9
6.293	39346.6	34265.5	33584.9	37622.2	35150.4
6.496	37414.7	33306.3	32943.9	36762	34326.3
6.699	31954.8	31241.7	31588.6	34346.2	32000.9
6.902	20721.4	26855.3	29077	30196	28258.6
7.105	9623.25	20400.9	24834.9	24436.7	23446.3
7.308	4815.23	13776.7	18604.8	18066.1	18259.8
7.511	3511.69	9407.4	13368.3	13305.7	14162.4
7.714	3200.02	7180.63	9847.31	10556.7	11535.4
7.917	3158.47	5970.12	7989.49	8910.55	9794.71
8.12	3118.01	5284.54	6891.03	7973.86	8291.01
8.323	3074.85	5049.14	6189.34	7486.71	7487.79
8.526	3060.03	4999.56	5863.11	7024.72	7219.62
8.729	3020.86	4666.2	5718.16	6454.46	6984.14
8.932	3026.66	4435.66	5533.54	6259.43	6697.77
9.135	2988.85	4405.52	5279.56	6135.55	6524.2
9.338	3008.49	4345.26	5211.08	6077.19	6317.18
9.541	3002.27	4195.37	5093.81	5942.19	6146.68
9.744	2944.44	4082.94	4850.53	5736.74	6041.65
9.947	2999.42	4004.24	4727.55	5758.32	5890.25
10.15	2940.7	3964.55	4677.12	5726.41	5801.97
10.353	2925.25	3840.24	4567.24	5622.66	5670.12
10.556	2884.09	3737.88	4363.39	5421.04	5503.14
10.759	2824.41	3673.07	4212.57	5355.43	5372.34
10.962	2777.75	3611.29	4190.15	5371.56	5292.17
11.165	2798.42	3666.14	4208.99	5307.01	5128.09
11.368	2711.98	3572.35	4147.5	4995.71	5016.37
11.571	2716.58	3510.89	3989.89	4751.09	4974.3
11.774	2704.01	3468.81	3949.77	4556.14	4862.99
11.977	2694.07	3443.12	3956.34	4564.82	4773.62
12.18	2713.05	3438.5	3874.26	4491.87	4711.62
12.383	2725.02	3393.89	3808.94	4411.23	4701.91
12.586	2717.98	3374.23	3747.93	4403.97	4628.87
12.789	2724.45	3381.06	3697.47	4375.58	4537.73
12.992	2719.43	3382.04	3701.79	4327.3	4446.81
13.195	2693.7	3341.4	3742.35	4312.94	4404.07
13.398	2712.41	3304.99	3725.33	4214.98	4369.99
13.601	2705.75	3345.59	3697.3	4154.72	4383.77
13.804	2706.12	3334.81	3743.85	4286.64	4422.27
14.007	2728.7	3334.13	3674.54	4373.69	4341.15
14.21	2725.33	3356.46	3674.73	4348.72	4434.81
14.413	2729.96	3354.44	3722.71	4257.82	4511.47
14.616	2740.35	3305.58	3670.72	4083.77	4549.88
14.819	2730.76	3287.6	3744.31	4013.61	4588.46
15.022	2747.91	3295.7	3749.48	3943.48	4401.19
15.225	2728.97	3295.9	3690.63	3893.67	4233.03
15.428	2723.76	3397.78	3641.67	3912.46	4177.61
15.631	2714.71	3483.04	3600.97	3979.25	4132.91
15.834	2718.01	3560.81	3623.74	4093.57	4232.25
16.037	2754.25	3607.87	3774.58	4337.63	4524.2
16.24	2737.93	3684.13	3957.96	4488.43	4725.19
16.443	2722.24	3774.18	4079.41	4598.69	4891.66
16.646	2746.42	4033.44	4288.81	4923.03	5209.75
16.849	2753.73	4449.22	4542.44	5415.77	5703.45
17.052	3062.35	5046.9	5119.33	6060.71	6430.33
17.255	4590.46	6531.33	6333.45	7351.13	7526.62
17.458	9044.64	9680.1	8570.14	9892.71	9419.14
17.661	16524.5	14347.7	12054.5	13803.6	12264.1
17.864	23684.3	18858.4	16684.2	18202.1	15389
18.067	27482.8	22182.1	20588.4	21825.6	18130.1
18.27	28366.2	24237.9	23034.1	24381.9	20349.1
18.473	28850.4	25694	24874.7	26293.1	22404.6
18.676	28870.2	26354.1	26399.8	27775.6	23645
18.879	29038.6	26210.4	26895.3	28483.4	24290.3
19.082	29894.6	26513.1	27211.8	29215.6	25040.4
19.285	31304.6	26755.6	27903.2	29696.8	25705.4
19.488	32235.1	26648.2	28418.8	29305.7	25822
19.691	32068.4	26248.4	27944.8	28512.3	25306.2
19.894	30662.6	25077	26060.1	26659.5	24139.2
20.097	28278.4	23424.1	23716.3	24533.7	22561.1
20.3	26887.9	22382	22433.2	23480.5	21564.5
20.503	26019.7	21797.9	22052.2	23214	21360.1
20.706	25762.1	21599.9	21546	23073.8	20926.9
20.909	25504.1	21572.4	21087.5	22371.9	20026.3
21.112	24503.9	21142.8	20362.8	21386.4	19088.3
21.315	23665.8	20536.4	19642.1	20889.6	18247.9
21.518	23364.9	20248.5	19524.6	20740.4	18105.4
21.721	23069	19808.6	19335.7	20522.9	18535
21.924	21978.5	18878.4	18502.4	19632.9	18213
22.127	20139.4	18186.5	17444.2	18233.9	16892.1
22.33	18218.6	17555.9	16544.5	16801.7	15452.1
22.533	17134.9	16551.3	15565.3	15632.2	14690.3
22.736	17207.5	16106.4	15373.7	15817	14628.9
22.939	17712.8	16607.7	16053.4	16784.8	15228.3
23.142	17839.5	16720.3	16398.4	17280.6	15913.4
23.345	17086	16027.9	15612.8	16468.9	15353
23.548	15446.5	14430.6	13604.9	14627.7	13532.5
23.751	13662.6	12206.6	11532.4	12347.9	11333.4
23.954	11496.7	10046	9712	10341.1	9474.89
24.157	9194.03	8218.85	8183.31	8620.92	7848.65
24.36	7618.69	7344.95	7270.95	7280.22	6724.49
24.563	6781.73	6766.33	6483.11	6339.98	6224.65
24.766	6294.98	6140.71	5933.75	5927.26	5918.72
24.969	5907.65	5625.86	5682.42	5780.79	5627.08
25.172	5354.96	5255.71	5451.65	5611.55	5354.8
25.375	4663.21	4848.28	5132.33	5328.32	5047.47
25.578	4181.15	4478.85	4938.02	5095.08	4870.2
25.781	3926.04	4164.19	4616.4	4783.7	4629.47
25.984	3669.4	3808.61	4003.36	4348.24	4033.27
26.187	3070.22	3223.64	3346.16	3681.22	3365.63
26.39	2575.66	2815.78	2860.91	3039.84	2950.44
26.593	2432.19	2662.43	2698.17	2747.19	2784.66
26.796	2383.44	2592.59	2651.82	2676.8	2722.65
26.999	2379.63	2554.82	2601.33	2633.56	2646.97
27.202	2366.88	2582.24	2597.04	2597.22	2610.89
27.405	2348.26	2593.93	2594.48	2575.18	2567.11
27.608	2351.02	2567.14	2570.54	2528.18	2533.05
27.811	2319.91	2548.64	2557.7	2514.72	2508.46
28.014	2293.35	2528.02	2543.7	2519.75	2496.97
28.217	2296.69	2515.97	2501.11	2510.21	2487.02
28.42	2307.17	2509.97	2500.48	2484.4	2481.22
28.623	2289.28	2490.74	2514.99	2493.74	2497.23
28.826	2273.93	2482.6	2514.03	2505.45	2486.29
29.029	2259.86	2495.83	2510.37	2482.24	2468.54
29.232	2259.23	2501.36	2479.58	2458.06	2498.41
29.435	2252.1	2467.71	2476.49	2467.13	2487.38
29.638	2237.74	2444.88	2483.38	2477.9	2459.76
29.841	2226.44	2433.12	2453.09	2475.07	2462.53
30.044	2201.94	2426.99	2441.07	2453.91	2447.53
30.247	2172.21	2413.98	2424.54	2433.85	2433.74
30.45	2182.68	2405.2	2414.77	2427.72	2417.11
30.653	2203.34	2416.91	2399.99	2425.48	2390.91
30.856	2185.97	2387.67	2388.53	2409.71	2408.59
31.059	2152.49	2362.01	2387.69	2388.38	2412.97
31.262	2138.63	2379.95	2386.81	2382.64	2382.15
31.465	2136.34	2387.74	2393.68	2394.61	2414.11
31.668	2130.78	2380.37	2372.16	2380.97	2404.37
31.871	2123.91	2361.19	2361.23	2358.99	2345.93
32.074	2110.81	2365.79	2388.68	2371.51	2351.02
32.277	2099.85	2346	2375	2386.7	2352.9
32.48	2098.39	2336.69	2342.17	2353.9	2338.86
32.683	2114.91	2332.46	2325.68	2323.72	2330.44
32.886	2112.03	2314.3	2327.35	2322.27	2339.32
33.089	2102.46	2313.47	2329.35	2330.89	2342.14
33.292	2102.15	2303.05	2327.88	2330.13	2344.87
33.495	2091.79	2291.19	2314.68	2319.14	2339.18
33.698	2088.6	2301.8	2303.45	2324.7	2322.13

## Sheet: cell1 front
	0	1.5	3	4.5	6
0	37129.4	31215.9	31586	35393.4	32764.7
0.203	37482.1	31871.7	32013.5	36683.2	32649.3
0.406	37146.1	31947.7	33237.7	37524.2	33354.2
0.609	37968.7	32596.9	33774.8	37926.4	33739.8
0.812	38851.1	33149.5	33751.9	38113.8	34024.8
1.015	38865.5	33626.5	34072.2	38879.5	34265.5
1.218	38673	34117.6	34409	38798.9	35348.8
1.421	38909.4	34892.6	34785.4	38096.1	35328.8
1.624	38311.4	35684.9	34937.8	38103.2	35033.1
1.827	38001.9	35509.4	34420.1	38715.5	34421.7
2.03	37162.3	35148.2	34283.4	38740.2	34456.8
2.233	37037.6	34817.4	34412.4	37817.4	34647.1
2.436	36794	34418	34112.3	37265.4	34976
2.639	37264.5	34285.8	34251.7	37574.7	35113.9
2.842	37743.4	34506	34066	37770.3	35160.1
3.045	38155	34403.8	33778.2	37781.7	34735.7
3.248	37841.3	34853.2	34275.6	38602.4	34677.4
3.451	37331	34765.3	35092.3	38897.9	35499.9
3.654	37904.4	34661.2	35513.1	39112.5	35576.8
3.857	38714.6	34581.3	35608	38703	35446.4
4.06	38744.8	35221.2	35764.8	38962.7	35907.2
4.263	39392.8	35963.9	36102.3	39780.2	36734.9
4.466	40661.1	36448.3	36460.3	40025.7	37310.5
4.669	41476.4	36906.9	36434.1	40486.7	37292.2
4.872	41376.5	36981.9	36592.3	40932.3	37400.1
5.075	40762.5	36924.6	37204.1	41371.2	37282.4
5.278	39997.5	36410.9	37123.5	40899.1	37389.6
5.481	39092.9	35749.7	35704.9	39633.4	37450.7
5.684	38851.8	35383.5	34896.3	38784.1	37125.3
5.887	39036.9	34397.1	34657.8	38432.3	36580
6.09	39612.4	34187.8	33883.5	38243.4	35949.9
6.293	39346.6	34265.5	33584.9	37622.2	35150.4
6.496	37414.7	33306.3	32943.9	36762	34326.3
6.699	31954.8	31241.7	31588.6	34346.2	32000.9
6.902	20721.4	26855.3	29077	30196	28258.6
7.105	9623.25	20400.9	24834.9	24436.7	23446.3
7.308	4815.23	13776.7	18604.8	18066.1	18259.8
7.511	3511.69	9407.4	13368.3	13305.7	14162.4
7.714	3200.02	7180.63	9847.31	10556.7	11535.4
7.917	3158.47	5970.12	7989.49	8910.55	9794.71
8.12	3118.01	5284.54	6891.03	7973.86	8291.01
8.323	3074.85	5049.14	6189.34	7486.71	7487.79
8.526	3060.03	4999.56	5863.11	7024.72	7219.62
8.729	3020.86	4666.2	5718.16	6454.46	6984.14
8.932	3026.66	4435.66	5533.54	6259.43	6697.77
9.135	2988.85	4405.52	5279.56	6135.55	6524.2
9.338	3008.49	4345.26	5211.08	6077.19	6317.18
9.541	3002.27	4195.37	5093.81	5942.19	6146.68
9.744	2944.44	4082.94	4850.53	5736.74	6041.65
9.947	2999.42	4004.24	4727.55	5758.32	5890.25
10.15	2940.7	3964.55	4677.12	5726.41	5801.97
10.353	2925.25	3840.24	4567.24	5622.66	5670.12
10.556	2884.09	3737.88	4363.39	5421.04	5503.14
10.759	2824.41	3673.07	4212.57	5355.43	5372.34
10.962	2777.75	3611.29	4190.15	5371.56	5292.17
11.165	2798.42	3666.14	4208.99	5307.01	5128.09
11.368	2711.98	3572.35	4147.5	4995.71	5016.37
11.571	2716.58	3510.89	3989.89	4751.09	4974.3
11.774	2704.01	3468.81	3949.77	4556.14	4862.99
11.977	2694.07	3443.12	3956.34	4564.82	4773.62
12.18	2713.05	3438.5	3874.26	4491.87	4711.62
12.383	2725.02	3393.89	3808.94	4411.23	4701.91
12.586	2717.98	3374.23	3747.93	4403.97	4628.87
12.789	2724.45	3381.06	3697.47	4375.58	4537.73
12.992	2719.43	3382.04	3701.79	4327.3	4446.81
13.195	2693.7	3341.4	3742.35	4312.94	4404.07
13.398	2712.41	3304.99	3725.33	4214.98	4369.99
13.601	2705.75	3345.59	3697.3	4154.72	4383.77
13.804	2706.12	3334.81	3743.85	4286.64	4422.27
14.007	2728.7	3334.13	3674.54	4373.69	4341.15
14.21	2725.33	3356.46	3674.73	4348.72	4434.81
14.413	2729.96	3354.44	3722.71	4257.82	4511.47
14.616	2740.35	3305.58	3670.72	4083.77	4549.88
14.819	2730.76	3287.6	3744.31	4013.61	4588.46
15.022	2747.91	3295.7	3749.48	3943.48	4401.19
15.225	2728.97	3295.9	3690.63	3893.67	4233.03
15.428	2723.76	3397.78	3641.67	3912.46	4177.61
15.631	2714.71	3483.04	3600.97	3979.25	4132.91
15.834	2718.01	3560.81	3623.74	4093.57	4232.25
16.037	2754.25	3607.87	3774.58	4337.63	4524.2
16.24	2737.93	3684.13	3957.96	4488.43	4725.19
16.443	2722.24	3774.18	4079.41	4598.69	4891.66
16.646	2746.42	4033.44	4288.81	4923.03	5209.75
16.849	2753.73	4449.22	4542.44	5415.77	5703.45
17.052	3062.35	5046.9	5119.33	6060.71	6430.33
17.255	4590.46	6531.33	6333.45	7351.13	7526.62
17.458	9044.64	9680.1	8570.14	9892.71	9419.14
17.661	16524.5	14347.7	12054.5	13803.6	12264.1
17.864	23684.3	18858.4	16684.2	18202.1	15389
18.067	27482.8	22182.1	20588.4	21825.6	18130.1
18.27	28366.2	24237.9	23034.1	24381.9	20349.1
18.473	28850.4	25694	24874.7	26293.1	22404.6
18.676	28870.2	26354.1	26399.8	27775.6	23645
18.879	29038.6	26210.4	26895.3	28483.4	24290.3
19.082	29894.6	26513.1	27211.8	29215.6	25040.4
19.285	31304.6	26755.6	27903.2	29696.8	25705.4
19.488	32235.1	26648.2	28418.8	29305.7	25822
19.691	32068.4	26248.4	27944.8	28512.3	25306.2
19.894	30662.6	25077	26060.1	26659.5	24139.2
20.097	28278.4	23424.1	23716.3	24533.7	22561.1
20.3	26887.9	22382	22433.2	23480.5	21564.5
20.503	26019.7	21797.9	22052.2	23214	21360.1
20.706	25762.1	21599.9	21546	23073.8	20926.9
20.909	25504.1	21572.4	21087.5	22371.9	20026.3
21.112	24503.9	21142.8	20362.8	21386.4	19088.3
21.315	23665.8	20536.4	19642.1	20889.6	18247.9
21.518	23364.9	20248.5	19524.6	20740.4	18105.4
21.721	23069	19808.6	19335.7	20522.9	18535
21.924	21978.5	18878.4	18502.4	19632.9	18213
22.127	20139.4	18186.5	17444.2	18233.9	16892.1
22.33	18218.6	17555.9	16544.5	16801.7	15452.1
22.533	17134.9	16551.3	15565.3	15632.2	14690.3
22.736	17207.5	16106.4	15373.7	15817	14628.9
22.939	17712.8	16607.7	16053.4	16784.8	15228.3
23.142	17839.5	16720.3	16398.4	17280.6	15913.4
23.345	17086	16027.9	15612.8	16468.9	15353
23.548	15446.5	14430.6	13604.9	14627.7	13532.5
23.751	13662.6	12206.6	11532.4	12347.9	11333.4
23.954	11496.7	10046	9712	10341.1	9474.89
24.157	9194.03	8218.85	8183.31	8620.92	7848.65
24.36	7618.69	7344.95	7270.95	7280.22	6724.49
24.563	6781.73	6766.33	6483.11	6339.98	6224.65
24.766	6294.98	6140.71	5933.75	5927.26	5918.72
24.969	5907.65	5625.86	5682.42	5780.79	5627.08
25.172	5354.96	5255.71	5451.65	5611.55	5354.8
25.375	4663.21	4848.28	5132.33	5328.32	5047.47
25.578	4181.15	4478.85	4938.02	5095.08	4870.2
25.781	3926.04	4164.19	4616.4	4783.7	4629.47
25.984	3669.4	3808.61	4003.36	4348.24	4033.27
26.187	3070.22	3223.64	3346.16	3681.22	3365.63
26.39	2575.66	2815.78	2860.91	3039.84	2950.44
26.593	2432.19	2662.43	2698.17	2747.19	2784.66
26.796	2383.44	2592.59	2651.82	2676.8	2722.65
26.999	2379.63	2554.82	2601.33	2633.56	2646.97
27.202	2366.88	2582.24	2597.04	2597.22	2610.89
27.405	2348.26	2593.93	2594.48	2575.18	2567.11
27.608	2351.02	2567.14	2570.54	2528.18	2533.05
27.811	2319.91	2548.64	2557.7	2514.72	2508.46
28.014	2293.35	2528.02	2543.7	2519.75	2496.97
28.217	2296.69	2515.97	2501.11	2510.21	2487.02
28.42	2307.17	2509.97	2500.48	2484.4	2481.22
28.623	2289.28	2490.74	2514.99	2493.74	2497.23
28.826	2273.93	2482.6	2514.03	2505.45	2486.29
29.029	2259.86	2495.83	2510.37	2482.24	2468.54
29.232	2259.23	2501.36	2479.58	2458.06	2498.41
29.435	2252.1	2467.71	2476.49	2467.13	2487.38
29.638	2237.74	2444.88	2483.38	2477.9	2459.76
29.841	2226.44	2433.12	2453.09	2475.07	2462.53
30.044	2201.94	2426.99	2441.07	2453.91	2447.53
30.247	2172.21	2413.98	2424.54	2433.85	2433.74
30.45	2182.68	2405.2	2414.77	2427.72	2417.11
30.653	2203.34	2416.91	2399.99	2425.48	2390.91
30.856	2185.97	2387.67	2388.53	2409.71	2408.59
31.059	2152.49	2362.01	2387.69	2388.38	2412.97
31.262	2138.63	2379.95	2386.81	2382.64	2382.15
31.465	2136.34	2387.74	2393.68	2394.61	2414.11
31.668	2130.78	2380.37	2372.16	2380.97	2404.37
31.871	2123.91	2361.19	2361.23	2358.99	2345.93
32.074	2110.81	2365.79	2388.68	2371.51	2351.02
32.277	2099.85	2346	2375	2386.7	2352.9
32.48	2098.39	2336.69	2342.17	2353.9	2338.86
32.683	2114.91	2332.46	2325.68	2323.72	2330.44
32.886	2112.03	2314.3	2327.35	2322.27	2339.32
33.089	2102.46	2313.47	2329.35	2330.89	2342.14
33.292	2102.15	2303.05	2327.88	2330.13	2344.87
33.495	2091.79	2291.19	2314.68	2319.14	2339.18
33.698	2088.6	2301.8	2303.45	2324.7	2322.13

## Sheet: cell06 haut front
		avant		0		1min		2min		3min		4min		5 min		6min			avant	0	1min	2min	3min	4min	6min
	0	20612.7	0	19966.9	0	19377.9	0	20955.3	0	21976.2	0	20207.8	0	22645.5	0	21745.2		0	20612.7	19966.9	19377.9	20955.3	21976.2	20207.8	21745.2
	0.203	20647.8	0.203	20035.2	0.203	19636.3	0.203	21074	0.203	22380	0.203	20409.3	0.203	22741.6	0.203	21948.2		0.203	20647.8	20035.2	19636.3	21074	22380	20409.3	21948.2
	0.406	20759.7	0.406	20209.3	0.406	19856.9	0.406	21170.6	0.406	22725	0.406	20427.3	0.406	22711.9	0.406	22019.3		0.406	20759.7	20209.3	19856.9	21170.6	22725	20427.3	22019.3
	0.609	21574.5	0.609	20786	0.609	19755.9	0.609	21263.4	0.609	22473.6	0.609	20378.3	0.609	22697.5	0.609	21851.1		0.609	21574.5	20786	19755.9	21263.4	22473.6	20378.3	21851.1
	0.812	22498	0.812	21678.7	0.812	19988.2	0.812	21367.2	0.812	22212.9	0.812	20416.8	0.812	22573.1	0.812	21386.7		0.812	22498	21678.7	19988.2	21367.2	22212.9	20416.8	21386.7
	1.015	23056.8	1.015	22197.4	1.015	20537.7	1.015	21808.1	1.015	22570	1.015	21105.8	1.015	22287.8	1.015	20977.3		1.015	23056.8	22197.4	20537.7	21808.1	22570	21105.8	20977.3
	1.218	23232	1.218	22221.3	1.218	20601.2	1.218	22355.3	1.218	23184.1	1.218	22182.3	1.218	22739.3	1.218	21127.3		1.218	23232	22221.3	20601.2	22355.3	23184.1	22182.3	21127.3
	1.421	22692.3	1.421	21957.8	1.421	20506.6	1.421	22250.9	1.421	23065.5	1.421	22540.5	1.421	23416.7	1.421	21757.1		1.421	22692.3	21957.8	20506.6	22250.9	23065.5	22540.5	21757.1
	1.624	22022.9	1.624	21513.8	1.624	20467.9	1.624	22061.9	1.624	23017.1	1.624	22524.1	1.624	23550.4	1.624	22179.5		1.624	22022.9	21513.8	20467.9	22061.9	23017.1	22524.1	22179.5
	1.827	22159.7	1.827	21537.8	1.827	20627.5	1.827	22269.5	1.827	23215.7	1.827	22304.4	1.827	23250.4	1.827	22198.8		1.827	22159.7	21537.8	20627.5	22269.5	23215.7	22304.4	22198.8
	2.03	22103.9	2.03	21831.7	2.03	20385.2	2.03	22478.9	2.03	23421.3	2.03	22013.8	2.03	23142.5	2.03	21774.9		2.03	22103.9	21831.7	20385.2	22478.9	23421.3	22013.8	21774.9
	2.233	21603.3	2.233	21515.6	2.233	19759.9	2.233	22271.8	2.233	23451.3	2.233	22036.4	2.233	23559.3	2.233	21845.5		2.233	21603.3	21515.6	19759.9	22271.8	23451.3	22036.4	21845.5
	2.436	21166.7	2.436	21142.6	2.436	19125.1	2.436	21801.1	2.436	23230.7	2.436	21486.2	2.436	23453.6	2.436	22013.2		2.436	21166.7	21142.6	19125.1	21801.1	23230.7	21486.2	22013.2
	2.639	21263	2.639	20981.2	2.639	19164.5	2.639	21591.3	2.639	23203.3	2.639	21128.3	2.639	22808.1	2.639	22059.3		2.639	21263	20981.2	19164.5	21591.3	23203.3	21128.3	22059.3
	2.842	22166.8	2.842	21486.5	2.842	19739.3	2.842	22066.4	2.842	23789.4	2.842	21532.9	2.842	22897.3	2.842	21895.4		2.842	22166.8	21486.5	19739.3	22066.4	23789.4	21532.9	21895.4
	3.045	22674.6	3.045	21693.3	3.045	20329	3.045	22140.6	3.045	24579.6	3.045	22284.7	3.045	23551	3.045	22021.6		3.045	22674.6	21693.3	20329	22140.6	24579.6	22284.7	22021.6
	3.248	22209.4	3.248	21371.6	3.248	20151.2	3.248	21659.7	3.248	24248.2	3.248	22943.3	3.248	24128.6	3.248	22485.9		3.248	22209.4	21371.6	20151.2	21659.7	24248.2	22943.3	22485.9
	3.451	20915.6	3.451	20410.6	3.451	19248.3	3.451	20648.1	3.451	23220.2	3.451	22025.5	3.451	24231.8	3.451	22603.1		3.451	20915.6	20410.6	19248.3	20648.1	23220.2	22025.5	22603.1
	3.654	19645.2	3.654	19129.3	3.654	18045.7	3.654	19504.7	3.654	21976.3	3.654	20745.7	3.654	23531.4	3.654	22137.2		3.654	19645.2	19129.3	18045.7	19504.7	21976.3	20745.7	22137.2
	3.857	19144.2	3.857	18430.3	3.857	17438.7	3.857	19033	3.857	21165.8	3.857	19461.1	3.857	22464.8	3.857	21328.4		3.857	19144.2	18430.3	17438.7	19033	21165.8	19461.1	21328.4
	4.06	19384.5	4.06	18563.2	4.06	17161.2	4.06	18843.3	4.06	20561.1	4.06	18486.5	4.06	21216.3	4.06	20334		4.06	19384.5	18563.2	17161.2	18843.3	20561.1	18486.5	20334
	4.263	19751.2	4.263	18813.8	4.263	17222.3	4.263	18707	4.263	19866.7	4.263	17841.1	4.263	20256.4	4.263	19604.6		4.263	19751.2	18813.8	17222.3	18707	19866.7	17841.1	19604.6
	4.466	19425.9	4.466	18912.3	4.466	17360	4.466	19118.6	4.466	19954.2	4.466	17851.8	4.466	19684.5	4.466	19176		4.466	19425.9	18912.3	17360	19118.6	19954.2	17851.8	19176
	4.669	19662.2	4.669	19248.5	4.669	17490.4	4.669	19560.3	4.669	20914.3	4.669	18862.8	4.669	19759.4	4.669	18871.5		4.669	19662.2	19248.5	17490.4	19560.3	20914.3	18862.8	18871.5
	4.872	19959.8	4.872	19643	4.872	18111.8	4.872	20535.7	4.872	21537.6	4.872	20147.4	4.872	20635.1	4.872	19352.9		4.872	19959.8	19643	18111.8	20535.7	21537.6	20147.4	19352.9
	5.075	20464.4	5.075	20017.2	5.075	18527.2	5.075	21332	5.075	21684.4	5.075	20839.9	5.075	21768.4	5.075	20350.8		5.075	20464.4	20017.2	18527.2	21332	21684.4	20839.9	20350.8
	5.278	20883.1	5.278	20100.7	5.278	18527.4	5.278	21060.1	5.278	21973.9	5.278	20848	5.278	22213.2	5.278	21042.6		5.278	20883.1	20100.7	18527.4	21060.1	21973.9	20848	21042.6
	5.481	20788.9	5.481	19968.6	5.481	18618.5	5.481	20545.4	5.481	22038.6	5.481	20555.2	5.481	22421	5.481	21546.9		5.481	20788.9	19968.6	18618.5	20545.4	22038.6	20555.2	21546.9
	5.684	20359.6	5.684	19587	5.684	18657.2	5.684	20098.6	5.684	22057.5	5.684	20164.2	5.684	22882.7	5.684	22330.8		5.684	20359.6	19587	18657.2	20098.6	22057.5	20164.2	22330.8
	5.887	19675.1	5.887	18926.6	5.887	18287.9	5.887	19553.9	5.887	21846.6	5.887	19786.7	5.887	22416.8	5.887	22810.2		5.887	19675.1	18926.6	18287.9	19553.9	21846.6	19786.7	22810.2
	6.09	18835.4	6.09	18179.5	6.09	17526.6	6.09	19314	6.09	21054.2	6.09	19345.3	6.09	21005	6.09	22225.5		6.09	18835.4	18179.5	17526.6	19314	21054.2	19345.3	22225.5
	6.293	18767.1	6.293	18025.8	6.293	17161	6.293	19273.2	6.293	20413.9	6.293	19154.7	6.293	20160.5	6.293	20649.7		6.293	18767.1	18025.8	17161	19273.2	20413.9	19154.7	20649.7
	6.496	18999.8	6.496	18329.6	6.496	17426.4	6.496	19756.7	6.496	20396.5	6.496	19152.1	6.496	19736.6	6.496	19604.8		6.496	18999.8	18329.6	17426.4	19756.7	20396.5	19152.1	19604.8
	6.699	19736.7	6.699	18981.5	6.699	17942.4	6.699	20772.8	6.699	21096.4	6.699	19868.1	6.699	20172.8	6.699	19400.5		6.699	19736.7	18981.5	17942.4	20772.8	21096.4	19868.1	19400.5
	6.902	21160.2	6.902	20386	6.902	18983.2	6.902	22003.5	6.902	22482.7	6.902	21069.6	6.902	21608.5	6.902	19841		6.902	21160.2	20386	18983.2	22003.5	22482.7	21069.6	19841
	7.105	22903.4	7.105	22158.6	7.105	20378	7.105	22759.1	7.105	24086.5	7.105	22254.1	7.105	23037.2	7.105	20860.8		7.105	22903.4	22158.6	20378	22759.1	24086.5	22254.1	20860.8
	7.308	23997.8	7.308	23068.9	7.308	21566.9	7.308	23074.2	7.308	25067.9	7.308	23180	7.308	24506.1	7.308	22531.5		7.308	23997.8	23068.9	21566.9	23074.2	25067.9	23180	22531.5
	7.511	24351.8	7.511	23335.5	7.511	21987.2	7.511	22977.4	7.511	25224.7	7.511	23559	7.511	25177.7	7.511	24131.2		7.511	24351.8	23335.5	21987.2	22977.4	25224.7	23559	24131.2
	7.714	24253.2	7.714	23210	7.714	21933.7	7.714	22802.4	7.714	24835.8	7.714	23077	7.714	25055.8	7.714	24588.6		7.714	24253.2	23210	21933.7	22802.4	24835.8	23077	24588.6
	7.917	24305.8	7.917	23101	7.917	21784.6	7.917	22541.5	7.917	24638.8	7.917	22522.1	7.917	24648.5	7.917	24692.3		7.917	24305.8	23101	21784.6	22541.5	24638.8	22522.1	24692.3
	8.12	24208.3	8.12	23232.9	8.12	21704.8	8.12	22146.6	8.12	24140.1	8.12	22037.1	8.12	24071.6	8.12	24352		8.12	24208.3	23232.9	21704.8	22146.6	24140.1	22037.1	24352
	8.323	23372.4	8.323	22649.3	8.323	20982.5	8.323	21165.6	8.323	23112.1	8.323	21347.7	8.323	23337.3	8.323	23649.3		8.323	23372.4	22649.3	20982.5	21165.6	23112.1	21347.7	23649.3
	8.526	22651.6	8.526	21587.7	8.526	19688.7	8.526	20436	8.526	21967.9	8.526	20671.9	8.526	22070.2	8.526	22337.5		8.526	22651.6	21587.7	19688.7	20436	21967.9	20671.9	22337.5
	8.729	22168.3	8.729	20952.4	8.729	18884.1	8.729	20330.2	8.729	21774.2	8.729	20497	8.729	21136.3	8.729	21048.4		8.729	22168.3	20952.4	18884.1	20330.2	21774.2	20497	21048.4
	8.932	22128	8.932	20842.7	8.932	18759.9	8.932	20362.3	8.932	22427.7	8.932	20904.8	8.932	20983.9	8.932	20534.4		8.932	22128	20842.7	18759.9	20362.3	22427.7	20904.8	20534.4
	9.135	22709.1	9.135	21052.4	9.135	18977.4	9.135	20534.5	9.135	23369	9.135	21231.7	9.135	21548.2	9.135	20931.6		9.135	22709.1	21052.4	18977.4	20534.5	23369	21231.7	20931.6
	9.338	23588.4	9.338	21162.3	9.338	18782.6	9.338	20153.3	9.338	23281.1	9.338	20425.6	9.338	22074.2	9.338	21659.7		9.338	23588.4	21162.3	18782.6	20153.3	23281.1	20425.6	21659.7
	9.541	23985.1	9.541	20318.3	9.541	17840.1	9.541	18414.1	9.541	21154.5	9.541	19099.4	9.541	21175.8	9.541	21389.4		9.541	23985.1	20318.3	17840.1	18414.1	21154.5	19099.4	21389.4
	9.744	23531.3	9.744	17882	9.744	16019.6	9.744	15983.3	9.744	17742	9.744	16669.2	9.744	18958.9	9.744	19872.9		9.744	23531.3	17882	16019.6	15983.3	17742	16669.2	19872.9
	9.947	23350.5	9.947	14247.7	9.947	13573.2	9.947	13344.1	9.947	14229.5	9.947	13788.6	9.947	16176	9.947	17787.6		9.947	23350.5	14247.7	13573.2	13344.1	14229.5	13788.6	17787.6
	10.15	23378.7	10.15	10277.1	10.15	10640.7	10.15	10775.5	10.15	11314.2	10.15	11220.9	10.15	13247.6	10.15	15097.9		10.15	23378.7	10277.1	10640.7	10775.5	11314.2	11220.9	15097.9
	10.353	23847.9	10.353	7091.67	10.353	8278.16	10.353	8422.2	10.353	9184.57	10.353	9053.2	10.353	10804.5	10.353	12682.6		10.353	23847.9	7091.67	8278.16	8422.2	9184.57	9053.2	12682.6
	10.556	23700.2	10.556	4955.41	10.556	6308.7	10.556	6638.47	10.556	7411.78	10.556	7366.6	10.556	8874.15	10.556	10428.4		10.556	23700.2	4955.41	6308.7	6638.47	7411.78	7366.6	10428.4
	10.759	22997.1	10.759	3628.13	10.759	4901.71	10.759	5432.49	10.759	6150.62	10.759	6330.36	10.759	7456.98	10.759	8532.73		10.759	22997.1	3628.13	4901.71	5432.49	6150.62	6330.36	8532.73
	10.962	22607.6	10.962	2919.54	10.962	4064.84	10.962	4711.33	10.962	5289.77	10.962	5672.3	10.962	6469.66	10.962	7160.89		10.962	22607.6	2919.54	4064.84	4711.33	5289.77	5672.3	7160.89
	11.165	22519.4	11.165	2625.06	11.165	3596.06	11.165	4226.04	11.165	4786.11	11.165	5039.37	11.165	5792.6	11.165	6374.25		11.165	22519.4	2625.06	3596.06	4226.04	4786.11	5039.37	6374.25
	11.368	22455.4	11.368	2484.1	11.368	3362.47	11.368	3834.84	11.368	4367.6	11.368	4562.63	11.368	5280.65	11.368	5779.51		11.368	22455.4	2484.1	3362.47	3834.84	4367.6	4562.63	5779.51
	11.571	21794.4	11.571	2444.45	11.571	3274.7	11.571	3568.19	11.571	4084.9	11.571	4228.06	11.571	4927.7	11.571	5234.3		11.571	21794.4	2444.45	3274.7	3568.19	4084.9	4228.06	5234.3
	11.774	20963.7	11.774	2376.81	11.774	3210.87	11.774	3416.65	11.774	3887.84	11.774	4013.02	11.774	4576.18	11.774	4768.38		11.774	20963.7	2376.81	3210.87	3416.65	3887.84	4013.02	4768.38
	11.977	20700.3	11.977	2366.02	11.977	3086.45	11.977	3312.94	11.977	3742.44	11.977	3896.33	11.977	4254.18	11.977	4393.19		11.977	20700.3	2366.02	3086.45	3312.94	3742.44	3896.33	4393.19
	12.18	20987.6	12.18	2373.39	12.18	2968.38	12.18	3247.69	12.18	3628.06	12.18	3768.17	12.18	4010.36	12.18	4164.98		12.18	20987.6	2373.39	2968.38	3247.69	3628.06	3768.17	4164.98
	12.383	21197.4	12.383	2348.54	12.383	2909.97	12.383	3172.2	12.383	3486.97	12.383	3647.21	12.383	3845.52	12.383	3983.1		12.383	21197.4	2348.54	2909.97	3172.2	3486.97	3647.21	3983.1
	12.586	21217.5	12.586	2322.04	12.586	2891.44	12.586	3082.61	12.586	3415.29	12.586	3556.83	12.586	3705.1	12.586	3802.53		12.586	21217.5	2322.04	2891.44	3082.61	3415.29	3556.83	3802.53
	12.789	21132.7	12.789	2342.43	12.789	2903.79	12.789	3040.43	12.789	3361.18	12.789	3506.98	12.789	3642.32	12.789	3745.85		12.789	21132.7	2342.43	2903.79	3040.43	3361.18	3506.98	3745.85
	12.992	20606.4	12.992	2325.62	12.992	2888.03	12.992	3015.82	12.992	3360.44	12.992	3461.19	12.992	3607.93	12.992	3684.56		12.992	20606.4	2325.62	2888.03	3015.82	3360.44	3461.19	3684.56
	13.195	20362.8	13.195	2307.44	13.195	2838.83	13.195	3008.33	13.195	3352.97	13.195	3396.22	13.195	3546.24	13.195	3625.6		13.195	20362.8	2307.44	2838.83	3008.33	3352.97	3396.22	3625.6
	13.398	20256.9	13.398	2317.82	13.398	2833.58	13.398	2981.08	13.398	3250.72	13.398	3367.08	13.398	3608.01	13.398	3595.72		13.398	20256.9	2317.82	2833.58	2981.08	3250.72	3367.08	3595.72
	13.601	19940.4	13.601	2285.96	13.601	2799.97	13.601	3014.51	13.601	3226.56	13.601	3395.7	13.601	3696.71	13.601	3545.46		13.601	19940.4	2285.96	2799.97	3014.51	3226.56	3395.7	3545.46
	13.804	19816.3	13.804	2284.52	13.804	2753.51	13.804	3062.97	13.804	3194.56	13.804	3441.69	13.804	3640.83	13.804	3561.46		13.804	19816.3	2284.52	2753.51	3062.97	3194.56	3441.69	3561.46
	14.007	20150.6	14.007	2227.7	14.007	2770.99	14.007	3030.48	14.007	3170.33	14.007	3420.42	14.007	3549.23	14.007	3528.26		14.007	20150.6	2227.7	2770.99	3030.48	3170.33	3420.42	3528.26
	14.21	20729.7	14.21	2256.87	14.21	2739.63	14.21	2983.9	14.21	3095.18	14.21	3321.72	14.21	3472.1	14.21	3524.76		14.21	20729.7	2256.87	2739.63	2983.9	3095.18	3321.72	3524.76
	14.413	20944.3	14.413	2231.53	14.413	2754.18	14.413	2921.12	14.413	3069.51	14.413	3239.43	14.413	3363.66	14.413	3522.81		14.413	20944.3	2231.53	2754.18	2921.12	3069.51	3239.43	3522.81
	14.616	20866.3	14.616	2235.38	14.616	2718.48	14.616	2934.34	14.616	3016.93	14.616	3184.96	14.616	3304.19	14.616	3439.66		14.616	20866.3	2235.38	2718.48	2934.34	3016.93	3184.96	3439.66
	14.819	20611.5	14.819	2216.94	14.819	2682.77	14.819	2871.55	14.819	3014.14	14.819	3157.12	14.819	3332.77	14.819	3406.53		14.819	20611.5	2216.94	2682.77	2871.55	3014.14	3157.12	3406.53
	15.022	20292.6	15.022	2247.3	15.022	2626.13	15.022	2838.24	15.022	3014.43	15.022	3158.9	15.022	3323.35	15.022	3420.55		15.022	20292.6	2247.3	2626.13	2838.24	3014.43	3158.9	3420.55
	15.225	20006.5	15.225	2235.8	15.225	2623.11	15.225	2829.25	15.225	2975.83	15.225	3082.69	15.225	3235.71	15.225	3393.65		15.225	20006.5	2235.8	2623.11	2829.25	2975.83	3082.69	3393.65
	15.428	19845.4	15.428	2193.66	15.428	2624.88	15.428	2775.86	15.428	2936.03	15.428	3047.04	15.428	3193.02	15.428	3306.12		15.428	19845.4	2193.66	2624.88	2775.86	2936.03	3047.04	3306.12
	15.631	19643.9	15.631	2238.94	15.631	2587.1	15.631	2702.38	15.631	2912.65	15.631	2992.73	15.631	3185.32	15.631	3312.63		15.631	19643.9	2238.94	2587.1	2702.38	2912.65	2992.73	3312.63
	15.834	19422.3	15.834	2229	15.834	2610.38	15.834	2698.96	15.834	2918.23	15.834	2967.71	15.834	3163.66	15.834	3205.23		15.834	19422.3	2229	2610.38	2698.96	2918.23	2967.71	3205.23
	16.037	19009.6	16.037	2203.24	16.037	2575.52	16.037	2723.1	16.037	2846.63	16.037	2939.54	16.037	3124.67	16.037	3148.15		16.037	19009.6	2203.24	2575.52	2723.1	2846.63	2939.54	3148.15
	16.24	18595.7	16.24	2216.49	16.24	2568.79	16.24	2742.99	16.24	2896.49	16.24	2902	16.24	3123.88	16.24	3168.78		16.24	18595.7	2216.49	2568.79	2742.99	2896.49	2902	3168.78
	16.443	18312.2	16.443	2234.67	16.443	2592.64	16.443	2776.24	16.443	2885.66	16.443	2961.18	16.443	3081.86	16.443	3169.58		16.443	18312.2	2234.67	2592.64	2776.24	2885.66	2961.18	3169.58
	16.646	17936.3	16.646	2223.3	16.646	2609.65	16.646	2750.06	16.646	2867.87	16.646	3015.27	16.646	3098.56	16.646	3125.4		16.646	17936.3	2223.3	2609.65	2750.06	2867.87	3015.27	3125.4
	16.849	17844.5	16.849	2229.85	16.849	2567.68	16.849	2714.93	16.849	2924	16.849	2925.22	16.849	3001.66	16.849	3111.04		16.849	17844.5	2229.85	2567.68	2714.93	2924	2925.22	3111.04
	17.052	18198.4	17.052	2249.85	17.052	2554.46	17.052	2697.44	17.052	2934.06	17.052	2877.2	17.052	2961.62	17.052	3088.81		17.052	18198.4	2249.85	2554.46	2697.44	2934.06	2877.2	3088.81
	17.255	18409	17.255	2245.44	17.255	2521.68	17.255	2688.43	17.255	2941.75	17.255	2876.76	17.255	2929.84	17.255	3131.75		17.255	18409	2245.44	2521.68	2688.43	2941.75	2876.76	3131.75
	17.458	17755.5	17.458	2241.38	17.458	2506.66	17.458	2709.33	17.458	2872.11	17.458	2912.16	17.458	3045.02	17.458	3178.6		17.458	17755.5	2241.38	2506.66	2709.33	2872.11	2912.16	3178.6
	17.661	17128.4	17.661	2223.47	17.661	2507.12	17.661	2694.76	17.661	2889.75	17.661	2949.86	17.661	3067.71	17.661	3212.68		17.661	17128.4	2223.47	2507.12	2694.76	2889.75	2949.86	3212.68
	17.864	17161.1	17.864	2192.42	17.864	2549.35	17.864	2740.28	17.864	2921.23	17.864	2936.25	17.864	3106.33	17.864	3215.8		17.864	17161.1	2192.42	2549.35	2740.28	2921.23	2936.25	3215.8
	18.067	17928.6	18.067	2204.59	18.067	2569.56	18.067	2788.92	18.067	2932.21	18.067	2925.54	18.067	3057.75	18.067	3139.9		18.067	17928.6	2204.59	2569.56	2788.92	2932.21	2925.54	3139.9
	18.27	18735.8	18.27	2221.14	18.27	2578.53	18.27	2796.56	18.27	2933.95	18.27	2907.41	18.27	3047.7	18.27	3113.78		18.27	18735.8	2221.14	2578.53	2796.56	2933.95	2907.41	3113.78
	18.473	18891.2	18.473	2233.45	18.473	2601.64	18.473	2793.66	18.473	2858.04	18.473	2935.53	18.473	3050.09	18.473	3157.88		18.473	18891.2	2233.45	2601.64	2793.66	2858.04	2935.53	3157.88
	18.676	18326.2	18.676	2216.73	18.676	2607.3	18.676	2787.23	18.676	2903.2	18.676	2963.19	18.676	3105	18.676	3187.83		18.676	18326.2	2216.73	2607.3	2787.23	2903.2	2963.19	3187.83
	18.879	17304.3	18.879	2210.45	18.879	2586.39	18.879	2744.86	18.879	2965.86	18.879	3035.98	18.879	3188.39	18.879	3338.21		18.879	17304.3	2210.45	2586.39	2744.86	2965.86	3035.98	3338.21
	19.082	16215.6	19.082	2184.22	19.082	2591.52	19.082	2783.11	19.082	3095.1	19.082	3172.07	19.082	3379.35	19.082	3519.14		19.082	16215.6	2184.22	2591.52	2783.11	3095.1	3172.07	3519.14
	19.285	15302.9	19.285	2176.96	19.285	2593.72	19.285	2837.13	19.285	3269.84	19.285	3350.98	19.285	3689.37	19.285	3778.28		19.285	15302.9	2176.96	2593.72	2837.13	3269.84	3350.98	3778.28
	19.488	14877.8	19.488	2196.95	19.488	2670.91	19.488	3035.07	19.488	3581.64	19.488	3790.37	19.488	4251.48	19.488	4328.81		19.488	14877.8	2196.95	2670.91	3035.07	3581.64	3790.37	4328.81
	19.691	14489.1	19.691	2229.5	19.691	2855.45	19.691	3377.41	19.691	4199.17	19.691	4611.56	19.691	5174.83	19.691	5152.64		19.691	14489.1	2229.5	2855.45	3377.41	4199.17	4611.56	5152.64
	19.894	13999.8	19.894	2294.36	19.894	3176.29	19.894	3990.16	19.894	5201.79	19.894	5691.57	19.894	6233.12	19.894	6177.92		19.894	13999.8	2294.36	3176.29	3990.16	5201.79	5691.57	6177.92
	20.097	13573.1	20.097	2468.22	20.097	3797.36	20.097	4915.68	20.097	6283.34	20.097	6692.83	20.097	7243.65	20.097	7116.18		20.097	13573.1	2468.22	3797.36	4915.68	6283.34	6692.83	7116.18
	20.3	13054.3	20.3	3018.01	20.3	4737.01	20.3	6176.04	20.3	7362.83	20.3	7406.93	20.3	8096.9	20.3	7975.5		20.3	13054.3	3018.01	4737.01	6176.04	7362.83	7406.93	7975.5
	20.503	12740.3	20.503	4231.61	20.503	5998.41	20.503	7463.78	20.503	8414.41	20.503	8026.21	20.503	8775.32	20.503	8716.45		20.503	12740.3	4231.61	5998.41	7463.78	8414.41	8026.21	8716.45
	20.706	12347.8	20.706	6005.39	20.706	7172.99	20.706	8307.84	20.706	9298.87	20.706	8651.5	20.706	9376.69	20.706	9317.45		20.706	12347.8	6005.39	7172.99	8307.84	9298.87	8651.5	9317.45
	20.909	11705.1	20.909	7616.18	20.909	7956.75	20.909	9036.61	20.909	9706.34	20.909	8990.95	20.909	9938.57	20.909	9767.48		20.909	11705.1	7616.18	7956.75	9036.61	9706.34	8990.95	9767.48
	21.112	11180.8	21.112	8768.53	21.112	8575.92	21.112	9479.67	21.112	9896.68	21.112	9459.11	21.112	10263.2	21.112	10220.7		21.112	11180.8	8768.53	8575.92	9479.67	9896.68	9459.11	10220.7
	21.315	10941.9	21.315	9403.65	21.315	8919.3	21.315	9674.82	21.315	10329.6	21.315	9983.97	21.315	10624.9	21.315	10308.4		21.315	10941.9	9403.65	8919.3	9674.82	10329.6	9983.97	10308.4
	21.518	10958.4	21.518	9818.19	21.518	9094.15	21.518	10155.7	21.518	10534.7	21.518	10324.5	21.518	10888.7	21.518	10279.9		21.518	10958.4	9818.19	9094.15	10155.7	10534.7	10324.5	10279.9
	21.721	10973.4	21.721	10035.3	21.721	9556.78	21.721	10614.6	21.721	10739.6	21.721	10532.3	21.721	10839.8	21.721	10196.1		21.721	10973.4	10035.3	9556.78	10614.6	10739.6	10532.3	10196.1
	21.924	10887.3	21.924	10176.3	21.924	9960.7	21.924	10750.4	21.924	10981	21.924	10473.9	21.924	10552.2	21.924	10049		21.924	10887.3	10176.3	9960.7	10750.4	10981	10473.9	10049
	22.127	10886.8	22.127	10410.9	22.127	10363.9	22.127	10825.6	22.127	10836.1	22.127	10144	22.127	10267.9	22.127	9947.95		22.127	10886.8	10410.9	10363.9	10825.6	10836.1	10144	9947.95
	22.33	11035.8	22.33	10668.5	22.33	10491	22.33	10571.5	22.33	10481.3	22.33	9974.47	22.33	10236.4	22.33	9946.5		22.33	11035.8	10668.5	10491	10571.5	10481.3	9974.47	9946.5
	22.533	11442.4	22.533	11014	22.533	10187.6	22.533	10548.8	22.533	10183.5	22.533	10002.2	22.533	10276.6	22.533	10156.4		22.533	11442.4	11014	10187.6	10548.8	10183.5	10002.2	10156.4
	22.736	11372.1	22.736	10736.5	22.736	9996.45	22.736	10206.2	22.736	10014.5	22.736	9934.68	22.736	10035.9	22.736	10057.2		22.736	11372.1	10736.5	9996.45	10206.2	10014.5	9934.68	10057.2
	22.939	10898.8	22.939	10429.2	22.939	9864.47	22.939	9874.37	22.939	10053.9	22.939	9615.42	22.939	9958.32	22.939	9890.01		22.939	10898.8	10429.2	9864.47	9874.37	10053.9	9615.42	9890.01
	23.142	10615.3	23.142	10249.8	23.142	9619.54	23.142	9601.73	23.142	9792.28	23.142	9406.78	23.142	9937.39	23.142	10162.4		23.142	10615.3	10249.8	9619.54	9601.73	9792.28	9406.78	10162.4
	23.345	10310.4	23.345	9762.01	23.345	9394.58	23.345	9490.92	23.345	9665.06	23.345	9463.29	23.345	10011.5	23.345	10363.4		23.345	10310.4	9762.01	9394.58	9490.92	9665.06	9463.29	10363.4
	23.548	10035.8	23.548	9507.59	23.548	9007.89	23.548	9444.07	23.548	9700.81	23.548	9561.58	23.548	10267.8	23.548	10407.2		23.548	10035.8	9507.59	9007.89	9444.07	9700.81	9561.58	10407.2
	23.751	9599.86	23.751	9253.21	23.751	8783.26	23.751	9307.09	23.751	9700.33	23.751	9913.54	23.751	10530.3	23.751	10326		23.751	9599.86	9253.21	8783.26	9307.09	9700.33	9913.54	10326
	23.954	9158.73	23.954	8891.39	23.954	8464.38	23.954	9278.68	23.954	9948.9	23.954	10008.6	23.954	10638.9	23.954	10281.8		23.954	9158.73	8891.39	8464.38	9278.68	9948.9	10008.6	10281.8
	24.157	9059.05	24.157	8707.24	24.157	8348.68	24.157	9522.83	24.157	10049.1	24.157	9879.73	24.157	10479	24.157	10116.7		24.157	9059.05	8707.24	8348.68	9522.83	10049.1	9879.73	10116.7
	24.36	8839.98	24.36	8518.86	24.36	8514.84	24.36	9563.31	24.36	9853.48	24.36	9676.02	24.36	9959.39	24.36	9848.69		24.36	8839.98	8518.86	8514.84	9563.31	9853.48	9676.02	9848.69

## Sheet: Feuil1 (2)
	avant	0	1min	2min	3min	4min	5min	6min		avant	0	1min	2min	3min	4min	5min	6min
0	9827.56	9840	10291.8	10579.2	10039.2	9615.72	10842.2	11063	0	7600.56	7705	7971.78	8259.24	7719.2	7295.72	8522.2	8742.96
0.203	9827.21	9812.03	10553.8	10433.7	10073.3	9501.14	11029.8	11175	0.203	7600.21	7677.03	8233.8	8113.72	7753.27	7181.14	8709.85	8855
0.406	9778.03	9831.77	10734.7	10450.7	10020.6	9592.74	11021.8	11205.2	0.406	7551.03	7696.77	8414.74	8130.69	7700.65	7272.74	8701.84	8885.23
0.609	9898.61	10044.3	10893.1	10751.9	10273.7	9788.98	11116.5	11133	0.609	7671.61	7909.27	8573.05	8431.85	7953.74	7468.98	8796.49	8812.99
0.812	10284.3	10462.9	10862.7	10764.6	10377.8	9808.52	11148.4	11123	0.812	8057.33	8327.86	8542.67	8444.63	8057.76	7488.52	8828.36	8803.03
1.015	10517.3	10619.5	11191.2	10962.5	10283.3	9817.46	11272.1	11189.1	1.015	8290.28	8484.54	8871.18	8642.52	7963.25	7497.46	8952.12	8869.06
1.218	10605.7	10737.1	11319	11042.6	10418.6	9745.44	11311.2	11482.3	1.218	8378.67	8602.1	8998.96	8722.64	8098.65	7425.44	8991.19	9162.29
1.421	10588.6	10606.9	11312	10993.3	10488.7	9847.32	11671.1	11671	1.421	8361.56	8471.92	8991.96	8673.29	8168.67	7527.32	9351.09	9351.03
1.624	10514.4	10396.6	11276.2	11129.9	10564.4	10036.2	12183.5	12016.4	1.624	8287.38	8261.58	8956.22	8809.87	8244.41	7716.17	9863.49	9696.39
1.827	10702.1	10648.3	11236.6	10994.2	10615.9	10226.1	12041.9	12254.1	1.827	8475.05	8513.31	8916.62	8674.24	8295.94	7906.09	9721.94	9934.07
2.03	10964.6	10891.5	11489	10896.1	10564.9	10309.7	11943.2	11916.3	2.03	8737.6	8756.46	9169.01	8576.11	8244.92	7989.74	9623.24	9596.3
2.233	11118.7	11089.8	11644.7	11191.9	10577.4	10317.1	11971.5	11800.6	2.233	8891.65	8954.78	9324.72	8871.89	8257.37	7997.06	9651.45	9480.59
2.436	10952.9	10975.8	11516.4	11435.5	10918.5	10618.4	12204.3	12019.9	2.436	8725.85	8840.8	9196.41	9115.51	8598.46	8298.38	9884.34	9699.9
2.639	10795.8	10820.5	11482.5	11655.5	11093	10746.2	12553.9	12374.4	2.639	8568.85	8685.55	9162.48	9335.49	8772.99	8426.23	10233.9	10054.4
2.842	10800.9	10938.6	11717.9	11835.2	11132.1	10715.5	12692.6	12159.1	2.842	8573.88	8803.61	9397.89	9515.23	8812.07	8395.54	10372.6	9839.14
3.045	10871	10868.6	11699.3	11816.2	11349.9	10630.2	12688.3	12163.6	3.045	8644.04	8733.56	9379.29	9496.17	9029.9	8310.21	10368.3	9843.6
3.248	10801.9	10752.7	11683.5	11744	11423.4	10799.9	12501.5	12382.7	3.248	8574.91	8617.67	9363.5	9423.95	9103.38	8479.89	10181.5	10062.7
3.451	10602.4	10460.8	11348.5	11548.5	11303.2	10593.2	12404	12541.6	3.451	8375.39	8325.83	9028.51	9228.45	8983.17	8273.22	10084	10221.6
3.654	10313	10310.1	11305.7	11357.8	10983.1	10498.8	12029.7	12575.2	3.654	8085.98	8175.12	8985.75	9037.85	8663.12	8178.78	9709.65	10255.2
3.857	10197.8	10142.5	11118	11057.2	10482.5	10465.6	11836.1	12398.1	3.857	7970.8	8007.46	8798	8737.19	8162.55	8145.62	9516.14	10078.1
4.06	10408	10342.6	11314.2	10958.5	10442.5	10354.5	11792.5	12116.4	4.06	8180.97	8207.56	8994.24	8638.53	8122.53	8034.5	9472.53	9796.38
4.263	10461.1	10547.2	11594.1	11127.3	10580.3	10396	11589.9	11900.1	4.263	8234.08	8412.18	9274.11	8807.29	8260.35	8076.03	9269.94	9580.1
4.466	10836.4	10807	11726.1	11287.9	11005.3	10355.6	11614.3	11627.1	4.466	8609.4	8671.98	9406.07	8967.86	8685.31	8035.64	9294.3	9307.15
4.669	11010.7	10952.4	11802.1	11515.6	11203.4	10344.2	11909.8	11481.3	4.669	8783.7	8817.44	9482.11	9195.59	8883.42	8024.19	9589.79	9161.33
4.872	10963.3	10962.9	11881.4	11523.8	11268.4	10402	12155.2	11799.9	4.872	8736.31	8827.92	9561.38	9203.83	8948.35	8081.95	9835.21	9479.91
5.075	10848.2	10917.4	11836.3	11560.9	11377.5	10478.3	12377.3	12144.2	5.075	8621.2	8782.35	9516.29	9240.93	9057.47	8158.27	10057.3	9824.23
5.278	10695.4	10792.8	11646.5	11459.8	11161.1	10594.1	12508.8	12121.3	5.278	8468.38	8657.81	9326.49	9139.78	8841.07	8274.07	10188.8	9801.31
5.481	10569.5	10545.3	11547.6	11406.5	10899.8	10471.7	12030.6	11938.3	5.481	8342.46	8410.27	9227.6	9086.5	8579.8	8151.73	9710.63	9618.31
5.684	10412.3	10359.9	11555.9	11268.4	10766.7	10329.8	11918.6	11577.8	5.684	8185.28	8224.93	9235.9	8948.39	8446.73	8009.78	9598.62	9257.78
5.887	10498.9	10306	11548.7	11091.4	10702.1	10079.7	11922.3	11685	5.887	8271.88	8170.95	9228.7	8771.38	8382.05	7759.68	9602.29	9365.04
6.09	10467	10189.9	11450.4	10999.1	10688.7	10026.7	12003.8	11791.7	6.09	8240.01	8054.87	9130.44	8679.06	8368.68	7706.66	9683.79	9471.72
6.293	10123.3	10041.2	11215.5	10916.9	10369.5	9980.22	11967.1	11787.8	6.293	7896.28	7906.19	8895.46	8596.88	8049.48	7660.22	9647.08	9467.77
6.496	10001.8	9924.08	10903.5	10589.5	10095.5	9838.78	11716.5	11588.1	6.496	7774.82	7789.08	8583.47	8269.53	7775.46	7518.78	9396.51	9268.11
6.699	9824.17	9771.6	10550.4	10240.8	9916.88	9584.18	11506.7	11447.1	6.699	7597.17	7636.6	8230.39	7920.78	7596.88	7264.18	9186.65	9127.12
6.902	9631.33	9525.75	10182.3	9912.5	9566.18	9392.67	10866.3	11034.9	6.902	7404.33	7390.75	7862.31	7592.5	7246.18	7072.67	8546.3	8714.9
7.105	9575.37	9417.94	10322.5	9621.81	9341.88	9093.25	10276.3	10418.6	7.105	7348.37	7282.94	8002.53	7301.81	7021.88	6773.25	7956.31	8098.61
7.308	9728.22	9596.48	10429.3	9630.4	9226.7	8662.12	10091.2	9962.74	7.308	7501.22	7461.48	8109.33	7310.4	6906.7	6342.12	7771.17	7642.74
7.511	9969.77	9852.1	10779.2	9962.15	9187.15	8776.34	10274.8	10038.6	7.511	7742.77	7717.1	8459.16	7642.15	6867.15	6456.34	7954.8	7718.6
7.714	10120.2	9929.97	11027.5	10170.7	9478.86	8879.54	10559.6	10394.3	7.714	7893.22	7794.97	8707.51	7850.71	7158.86	6559.54	8239.63	8074.34
7.917	10335.8	10183.3	11179.5	10394	9774.2	9111	10735.7	10661.6	7.917	8108.81	8048.27	8859.51	8073.98	7454.2	6791	8415.66	8341.59
8.12	10436.4	10381.4	11374	10446	9910.96	9378	10974.5	10862	8.12	8209.42	8246.37	9053.98	8125.98	7590.96	7058	8654.5	8541.98
8.323	10730.8	10514.3	11227.7	10623.3	10147.8	9653.24	10898.6	11108.8	8.323	8503.77	8379.28	8907.74	8303.31	7827.76	7333.24	8578.64	8788.83
8.526	10769.1	10162.7	10806.2	10535.6	10100.8	9579.86	10618	11183.5	8.526	8542.12	8027.72	8486.2	8215.61	7780.76	7259.86	8298.03	8863.45
8.729	10804	9488.57	9835.75	9923.17	9570.25	9138.33	10252.3	10883	8.729	8577.03	7353.57	7515.75	7603.17	7250.25	6818.33	7932.26	8563.02
8.932	10717.6	8072.81	8693.32	9120.65	8895.03	8535.41	9507.81	10121.4	8.932	8490.61	5937.81	6373.32	6800.65	6575.03	6215.41	7187.81	7801.42
9.135	10702.3	6250.33	7471.56	8210.01	8226.8	7922.4	8934.47	9223.96	9.135	8475.35	4115.33	5151.56	5890.01	5906.8	5602.4	6614.47	6903.96
9.338	10502.2	4574.47	6329.4	7335.95	7450.73	7277.88	8462.95	8523.23	9.338	8275.17	2439.47	4009.4	5015.95	5130.73	4957.88	6142.95	6203.23
9.541	10423.8	3471.32	5366.81	6380.11	6725.68	6678.08	7772.34	7970.76	9.541	8196.78	1336.32	3046.81	4060.11	4405.68	4358.08	5452.34	5650.76
9.744	10644	2908.57	4554.97	5510.83	5900.98	6145.56	6969.82	7319.8	9.744	8417.03	773.575	2234.97	3190.83	3580.98	3825.56	4649.82	4999.8
9.947	10836	2606.43	4045.8	4743.75	5348.02	5558.62	6325.56	6582.49	9.947	8609	471.427	1725.8	2423.75	3028.02	3238.62	4005.56	4262.49
10.15	11354.3	2484.48	3868.37	4237.33	4959.75	5099.2	5889.83	6262.4	10.15	9127.25	349.484	1548.37	1917.33	2639.75	2779.2	3569.83	3942.4
10.353	11773.9	2425.19	3625.63	3912.36	4703.24	4976.03	5690.47	6157.15	10.353	9546.91	290.193	1305.63	1592.36	2383.24	2656.03	3370.47	3837.15
10.556	12066.8	2387.25	3404.25	3810.25	4479.67	4874.02	5574.68	6091.17	10.556	9839.77	252.249	1084.25	1490.25	2159.67	2554.02	3254.68	3771.17
10.759	12093.7	2363.88	3362.09	3754.84	4292.83	4717.9	5436.34	6012.44	10.759	9866.67	228.88	1042.09	1434.84	1972.83	2397.9	3116.34	3692.44
10.962	11633.1	2387.43	3222.69	3726.01	4093.97	4510.85	5177.09	5518.18	10.962	9406.07	252.428	902.693	1406.01	1773.97	2190.85	2857.09	3198.18
11.165	10886.6	2400.01	3122.38	3629.22	3988.41	4250.01	4816.25	5043.61	11.165	8659.56	265.008	802.376	1309.22	1668.41	1930.01	2496.25	2723.61
11.368	10484.1	2399.14	3037.74	3557.52	3807.29	4052.9	4566.99	4762.89	11.368	8257.12	264.14	717.743	1237.52	1487.29	1732.9	2246.99	2442.89
11.571	10260.6	2356.79	3017.64	3416.09	3737.22	3868.22	4362.64	4549.86	11.571	8033.62	221.79	697.636	1096.09	1417.22	1548.22	2042.64	2229.86
11.774	10375.8	2364.99	2976.69	3318.76	3614.47	3683.47	4186.61	4390.97	11.774	8148.79	229.99	656.688	998.765	1294.47	1363.47	1866.61	2070.97
11.977	10445.3	2350.38	2937.71	3249.25	3518.13	3582.38	4043.16	4288.48	11.977	8218.35	215.38	617.707	929.254	1198.13	1262.38	1723.16	1968.48
12.18	10395.5	2342.41	2868.34	3287.17	3453.14	3628.9	3988.15	4089.07	12.18	8168.46	207.408	548.338	967.174	1133.14	1308.9	1668.15	1769.07
12.383	10697	2352.3	2869.39	3245.34	3384.64	3587.71	3951.44	4091.77	12.383	8470.03	217.297	549.394	925.343	1064.64	1267.71	1631.44	1771.77
12.586	10780.8	2362.61	2864.83	3212.22	3347.83	3564.2	3911.7	4083.4	12.586	8553.84	227.614	544.826	892.218	1027.83	1244.2	1591.7	1763.4
12.789	10924.3	2355.33	2842.53	3180.24	3358.39	3578.61	3875.17	4088.58	12.789	8697.28	220.334	522.528	860.245	1038.39	1258.61	1555.17	1768.58
12.992	11002.2	2345.36	2864.13	3136.31	3364.5	3545.37	3868.09	4059.03	12.992	8775.17	210.356	544.126	816.306	1044.5	1225.37	1548.09	1739.03
13.195	10762.1	2322.22	2802.59	3149.25	3378.77	3516.71	3849.07	4029.51	13.195	8535.05	187.221	482.587	829.249	1058.77	1196.71	1529.07	1709.51
13.398	10528	2306.73	2774.28	3127.64	3418.9	3528.35	3888.3	3992.41	13.398	8301.01	171.732	454.285	807.642	1098.9	1208.35	1568.3	1672.41
13.601	10412	2327.58	2721.66	3115.77	3383.93	3513.94	3915.77	3998.61	13.601	8185.03	192.58	401.66	795.774	1063.93	1193.94	1595.77	1678.61
13.804	10284.4	2292.62	2717.56	3039.89	3401.53	3442.7	3862.35	3996.87	13.804	8057.43	157.624	397.556	719.889	1081.53	1122.7	1542.35	1676.87
14.007	10102.5	2293.45	2742.51	3008.05	3336.09	3365.08	3796.43	3889.9	14.007	7875.46	158.453	422.51	688.048	1016.09	1045.08	1476.43	1569.9
14.21	10088.7	2293.45	2751.62	2955.84	3307.44	3373.39	3784.28	3792.45	14.21	7861.67	158.446	431.616	635.84	987.444	1053.39	1464.28	1472.45
14.413	10251.2	2326.35	2795.45	3016.49	3285.46	3399.29	3815.29	3730.56	14.413	8024.17	191.352	475.454	696.493	965.462	1079.29	1495.29	1410.56
14.616	10531.3	2315.97	2770.06	3058.44	3267.92	3439.27	3836.72	3808.72	14.616	8304.32	180.965	450.059	738.435	947.916	1119.27	1516.72	1488.72
14.819	10808.5	2292.93	2770.21	3013.23	3265.9	3436.18	3859.5	3847.23	14.819	8581.55	157.929	450.207	693.231	945.902	1116.18	1539.5	1527.23
15.022	11060.4	2297.7	2760.17	3028.54	3193.27	3405.15	3789.04	3901.36	15.022	8833.38	162.702	440.172	708.537	873.272	1085.15	1469.04	1581.36
15.225	11317.1	2302.06	2770.52	3030.04	3162.21	3351.66	3700.1	3838.59	15.225	9090.14	167.057	450.524	710.038	842.214	1031.66	1380.1	1518.59
15.428	11240.3	2310.46	2793.55	2992.88	3103.48	3325.73	3686.62	3850.61	15.428	9013.32	175.462	473.555	672.876	783.477	1005.73	1366.62	1530.61
15.631	10895.7	2292.07	2785.85	2941.93	3123.71	3316.74	3662.01	3831.48	15.631	8668.75	157.07	465.848	621.932	803.705	996.736	1342.01	1511.48
15.834	10643.2	2301.61	2740.44	2980.49	3189.61	3307.2	3636.23	3805.93	15.834	8416.16	166.613	420.438	660.488	869.607	987.204	1316.23	1485.93
16.037	10732.8	2289.65	2753.54	3021.89	3217.16	3309.67	3635.19	3780.74	16.037	8505.76	154.647	433.543	701.885	897.164	989.675	1315.19	1460.74
16.24	10942.1	2312.89	2740.89	3029.49	3257.9	3299.91	3607.43	3813.78	16.24	8715.13	177.892	420.889	709.49	937.899	979.907	1287.43	1493.78
16.443	11017.1	2329.17	2790.96	3041.47	3251.43	3334.18	3582.72	3823.53	16.443	8790.07	194.168	470.959	721.467	931.427	1014.18	1262.72	1503.53
16.646	10877.5	2327.86	2814.85	3061.38	3282.97	3355.77	3657.92	3823.33	16.646	8650.45	192.857	494.851	741.382	962.972	1035.77	1337.92	1503.33
16.849	10669.1	2321.32	2814.36	3087.9	3304.89	3409.17	3783.98	3889.54	16.849	8442.15	186.319	494.362	767.901	984.888	1089.17	1463.98	1569.54
17.052	10520.1	2332.31	2805.04	3127.8	3281.24	3444.03	3810.19	3854.2	17.052	8293.06	197.306	485.039	807.802	961.242	1124.03	1490.19	1534.2
17.255	10479	2319.67	2835.72	3121.88	3296.13	3491	3793.83	3806.98	17.255	8251.97	184.674	515.721	801.875	976.13	1171	1473.83	1486.98
17.458	10365.7	2288.67	2832.29	3091.3	3263.84	3500.04	3802.26	3834.31	17.458	8138.74	153.665	512.287	771.302	943.842	1180.04	1482.26	1514.31
17.661	10285.8	2326.07	2819.13	3043.06	3239.08	3480.46	3820.77	3837.04	17.661	8058.81	191.07	499.125	723.064	919.085	1160.46	1500.77	1517.04
17.864	10248.9	2314.13	2826.31	3040.48	3261.35	3419.29	3783.83	3867.42	17.864	8021.91	179.132	506.306	720.48	941.349	1099.29	1463.83	1547.42
18.067	10023	2292.08	2855.95	3078.73	3295.09	3403.54	3799.01	3888.91	18.067	7795.95	157.078	535.955	758.727	975.087	1083.54	1479.01	1568.91
18.27	9713.77	2303.96	2916.25	3121.69	3347.56	3495.56	3850.86	4067	18.27	7486.77	168.962	596.254	801.69	1027.56	1175.56	1530.86	1747
18.473	9609.41	2315.96	2972.62	3128.88	3423.58	3614.08	4027.01	4164.3	18.473	7382.41	180.96	652.618	808.883	1103.58	1294.08	1707.01	1844.3
18.676	9570.27	2318.68	2990.93	3186.87	3405.91	3705.48	4147.49	4181.16	18.676	7343.27	183.684	670.928	866.872	1085.91	1385.48	1827.49	1861.16
18.879	9466.81	2320.5	2977.63	3223.51	3404.58	3784.57	4154.54	4229.66	18.879	7239.81	185.497	657.63	903.506	1084.58	1464.57	1834.54	1909.66
19.082	9567.92	2353.17	3056.62	3198.13	3447.98	3828.55	4201.91	4346.92	19.082	7340.92	218.17	736.617	878.133	1127.98	1508.55	1881.91	2026.92
19.285	9701.23	2464.06	3280.24	3289.85	3608.61	3876.57	4355.15	4599.19	19.285	7474.23	329.065	960.242	969.85	1288.61	1556.57	2035.15	2279.19
19.488	9596.93	2727.55	3600.49	3559.14	3904.94	4058.19	4517.45	4816.3	19.488	7369.93	592.548	1280.49	1239.14	1584.94	1738.19	2197.45	2496.3
19.691	9431.38	3360.98	4169.61	4041.24	4260.43	4303.36	4872.05	5095.07	19.691	7204.38	1225.98	1849.61	1721.24	1940.43	1983.36	2552.05	2775.07
19.894	9278.32	4524.81	5026.39	4768.03	4645.3	4570.05	5291.91	5526.9	19.894	7051.32	2389.81	2706.39	2448.03	2325.3	2250.05	2971.91	3206.9
20.097	9232.72	5912.53	5916.61	5528.95	5093.27	4976.6	5774.95	5972.51	20.097	7005.72	3777.53	3596.61	3208.95	2773.27	2656.6	3454.95	3652.51
20.3	9114.9	7041.56	6645.15	6074.11	5579.18	5470.79	6230.81	6381.28	20.3	6887.9	4906.56	4325.15	3754.11	3259.18	3150.79	3910.81	4061.28
20.503	8899.55	7620.92	7150.68	6464.87	6134.4	5934.73	6586.91	6690.62	20.503	6672.55	5485.92	4830.68	4144.87	3814.4	3614.73	4266.91	4370.62
20.706	8531.81	7771.17	7414.92	6782.2	6414.24	6223.98	6753.02	6876.78	20.706	6304.81	5636.17	5094.92	4462.2	4094.24	3903.98	4433.02	4556.78
20.909	8300.25	7833.01	7606.26	6990.57	6464.67	6200.05	6714.87	6948.66	20.909	6073.25	5698.01	5286.26	4670.57	4144.67	3880.05	4394.87	4628.66
21.112	8226.81	8076.08	7736.87	7177.84	6694.52	6249.31	6789.47	7119.04	21.112	5999.81	5941.08	5416.87	4857.84	4374.52	3929.31	4469.47	4799.04
21.315	8279.97	8235.12	7988.91	7420.04	6911.11	6284.29	7014.86	7561.35	21.315	6052.97	6100.12	5668.91	5100.04	4591.11	3964.29	4694.86	5241.35
21.518	8518.13	8313.85	8317.12	7771.56	7105.14	6345.38	7228.04	7791.72	21.518	6291.13	6178.85	5997.12	5451.56	4785.14	4025.38	4908.04	5471.72
21.721	8820.97	8485.64	8529.91	8119.77	7398.55	6599	7437.76	7891.67	21.721	6593.97	6350.64	6209.91	5799.77	5078.55	4279	5117.76	5571.67
21.924	8992.43	8593.74	8744.7	8408.69	7674.28	7050.05	7726.08	8094.94	21.924	6765.43	6458.74	6424.7	6088.69	5354.28	4730.05	5406.08	5774.94
22.127	8982.06	8704.62	8990.56	8561.69	7854.39	7431.73	8160.67	8383.55	22.127	6755.06	6569.62	6670.56	6241.69	5534.39	5111.73	5840.67	6063.55
22.33	8925.12	8745.37	9166.84	8587.45	8089.01	7629.82	8543.9	8655.8	22.33	6698.12	6610.37	6846.84	6267.45	5769.01	5309.82	6223.9	6335.8
22.533	8770.43	8676.43	9058.9	8610.72	8092.36	7765.98	8642.64	8687.27	22.533	6543.43	6541.43	6738.9	6290.72	5772.36	5445.98	6322.64	6367.27
22.736	8516	8496.98	8767.29	8524.33	7854.13	7793.98	8609.1	8472.57	22.736	6289	6361.98	6447.29	6204.33	5534.13	5473.98	6289.1	6152.57
22.939	8208.91	8261.8	8461.79	8340.71	7752.4	7608.92	8557.46	8023.02	22.939	5981.91	6126.8	6141.79	6020.71	5432.4	5288.92	6237.46	5703.02
23.142	8012.95	7892.4	8158.93	8197.02	7742.53	7397.27	8359.32	7652.56	23.142	5785.95	5757.4	5838.93	5877.02	5422.53	5077.27	6039.32	5332.56
23.345	7842.11	7695.47	7880.09	8050.96	7547.04	7192.99	8056.88	7483.17	23.345	5615.11	5560.47	5560.09	5730.96	5227.04	4872.99	5736.88	5163.17
23.548	7582.05	7547.7	7665.29	7888.94	7346.84	6953.65	7825	7462.27	23.548	5355.05	5412.7	5345.29	5568.94	5026.84	4633.65	5505	5142.27
23.751	7391.64	7311.32	7533.61	7651.35	7208.51	6770.15	7845.56	7484.65	23.751	5164.64	5176.32	5213.61	5331.35	4888.51	4450.15	5525.56	5164.65
23.954	7257.15	7196.8	7497.06	7503.44	7159.23	6772.66	7844.09	7580.76	23.954	5030.15	5061.8	5177.06	5183.44	4839.23	4452.66	5524.09	5260.76
24.157	7239.1	7224.8	7649.31	7605.32	7197.49	6888.66	7770.76	7807.14	24.157	5012.1	5089.8	5329.31	5285.32	4877.49	4568.66	5450.76	5487.14
24.36	7430.02	7412.36	7893.11	7759.45	7312.81	7024.1	7853.28	7864.83	24.36	5203.02	5277.36	5573.11	5439.45	4992.81	4704.1	5533.28	5544.83
24.563	7663.42	7694.24	8182.98	7858.78	7434.82	7279.02	8044.86	7951.01	24.563	5436.42	5559.24	5862.98	5538.78	5114.82	4959.02	5724.86	5631.01
24.766	7699.49	7692.44	8242.79	7814.65	7593.46	7649.66	8224.33	8036.91	24.766	5472.49	5557.44	5922.79	5494.65	5273.46	5329.66	5904.33	5716.91
24.969	7462.18	7406.01	8064.4	7725.69	7717.24	7715.37	8314.25	8057.34	24.969	5235.18	5271.01	5744.4	5405.69	5397.24	5395.37	5994.25	5737.34
25.172	7249.06	7220.33	8032.85	7786.88	7565.75	7412.97	8372.19	7995.54	25.172	5022.06	5085.33	5712.85	5466.88	5245.75	5092.97	6052.19	5675.54
25.375	7125.65	7111.05	7905.05	7630.31	7209.29	7113.99	8179.31	7659.6	25.375	4898.65	4976.05	5585.05	5310.31	4889.29	4793.99	5859.31	5339.6
25.578	6948.36	6912.91	7482	7416.17	7017.7	6965.62	7750.24	7394.03	25.578	4721.36	4777.91	5162	5096.17	4697.7	4645.62	5430.24	5074.03
25.781	6545.44	6622.81	6983.95	7359.48	7012.81	6864.23	7332.19	7166.97	25.781	4318.44	4487.81	4663.95	5039.48	4692.81	4544.23	5012.19	4846.97
25.984	6206.8	6338.83	6693.04	7109.29	6885.45	6630.42	6955.07	6993.75	25.984	3979.8	4203.83	4373.04	4789.29	4565.45	4310.42	4635.07	4673.75
26.187	6011.84	6136.68	6611.27	6715.93	6697.59	6414.31	6749.36	6897.76	26.187	3784.84	4001.68	4291.27	4395.93	4377.59	4094.31	4429.36	4577.76
26.39	5921.59	5962.69	6557.85	6474.48	6472.08	6267.63	6670.79	6705.59	26.39	3694.59	3827.69	4237.85	4154.48	4152.08	3947.63	4350.79	4385.59
26.593	5873.17	5827.51	6337.04	6422.62	6196.54	6143.39	6556.95	6461.7	26.593	3646.17	3692.51	4017.04	4102.62	3876.54	3823.39	4236.95	4141.7

## Sheet: cell 2 front
	0	1,5 min	3 min	4,5 min	6 min	7,5 min
0	23412.6	23957.3	23125.4	25763.5	24962.6	26223
0.203	24238.1	24864.4	23354.2	25919.3	25527.2	26025.3
0.406	24669.5	25291.4	23750.2	26138.7	25621.1	26026.7
0.609	25106.1	25679.2	24049.7	26325.3	25664.5	26320.7
0.812	25368.1	26370.5	24540	26338.5	26578.1	27319.9
1.015	26006.4	27395.7	25163.8	26821.8	27564.9	28622.4
1.218	26351.1	28220.2	26244.1	27941.4	27971.6	29685.7
1.421	26772	28882.2	26740.1	29279.3	28745.3	30640.6
1.624	26839.4	28856.3	26828.4	29594.8	29185.4	30971.6
1.827	25363.5	27920.1	25881.8	29168.8	28492.6	29422.6
2.03	21167.2	24399.3	23672.8	27452.3	26287.2	25950.5
2.233	13848.2	18909.4	19364.6	23770.6	22367	21415.7
2.436	7111.72	13389	14704.9	19290.3	18550.7	17948.8
2.639	4049.77	9702.53	11362.3	15272.4	15360.9	15203
2.842	3135.31	7558.19	9237.15	12309.3	12849.9	13211.4
3.045	2809.09	6376.33	7555.77	10328.3	10827.1	11499.3
3.248	2715.03	5526.28	6494.29	8810.66	9358.57	10438.6
3.451	2651.07	4959.44	5927.74	7889.62	8592.56	10159.3
3.654	2630.13	4484.68	5686.56	7582.94	8312.26	10096.8
3.857	2603.45	4372.67	5666.29	7446.32	8117.54	10133
4.06	2631.56	4421.61	5793.33	7294.01	8248.34	9873.53
4.263	2625.18	4451.91	5690.04	7322.21	7995.65	9568.78
4.466	2599.53	4348.81	5397.41	7121.8	7566.42	9045
4.669	2564.5	4132.75	5173.45	6808.89	7246.21	8530.23
4.872	2537.43	3993.22	5104.49	6341.86	6972.05	8049.41
5.075	2557.04	3971.23	5060.86	6072.55	6775.04	7776.32
5.278	2536.44	4013.62	4902.73	5851.71	6293.16	7484.58
5.481	2520.22	3863.08	4702.71	5421.64	5865.3	7262.75
5.684	2493.83	3717.49	4707.54	5244.02	5661	7099.62
5.887	2437.85	3636.6	4661.93	5266.62	5699.81	7042.15
6.09	2425.58	3614.91	4565.72	5178.54	5758.83	6836.85
6.293	2391.28	3685.4	4527.65	5065.84	5580.2	6325.04
6.496	2365.54	3655.11	4468.43	4877.98	5157.72	5851.16
6.699	2373.95	3527.36	4275.02	4715.7	4849.15	5641.56
6.902	2387.86	3358.63	4128.3	4642.56	4758.64	5577.13
7.105	2366.64	3271.23	4051.16	4691.39	4597.99	5438.9
7.308	2360.27	3266.44	3983.96	4691.28	4538.12	5216.55
7.511	2319.43	3230.44	3802.47	4541.9	4484.5	5110.95
7.714	2304.18	3227.2	3664.98	4330.88	4433.38	5066.87
7.917	2295.32	3196.53	3591.91	4201.44	4442.71	4852.03
8.12	2295.3	3109.31	3565.79	4111.45	4265.45	4616.81
8.323	2287.81	3049.17	3518.57	3907.88	4099.02	4474.81
8.526	2271.8	3016.44	3466.82	3856.25	4040.73	4450.65
8.729	2251.33	3039.47	3427.74	3915.79	4006.31	4457.15
8.932	2265.82	3063.79	3456.98	3985.39	3959.4	4488.38
9.135	2297.37	3034.22	3561.41	4053.84	3991.84	4408.1
9.338	2290.6	3004.29	3563.9	3999.38	3945.9	4288.27
9.541	2279.7	3004.32	3531.93	3980.69	3863.29	4219.63
9.744	2257.11	2927.81	3429.15	3868.08	3871.91	4205.85
9.947	2246.87	2873.73	3313.31	3743.47	3839.14	4045.34
10.15	2256.19	2814.56	3215.59	3647.28	3726.12	3927.25
10.353	2244.11	2828.75	3210.81	3588.01	3696.2	3945.54
10.556	2243.46	2810.79	3249.89	3580.82	3708.47	3918.81
10.759	2240.37	2790.89	3242.42	3552.7	3725.59	3808.24
10.962	2248.82	2781.44	3177.96	3590.17	3767.4	3759.53
11.165	2257.62	2754.11	3140.43	3575.06	3666.06	3767.73
11.368	2271.9	2761.1	3111.92	3535.96	3596.37	3731.64
11.571	2269.68	2793.14	3074.1	3504.02	3617.35	3567.83
11.774	2253.98	2778.5	3081.72	3500.33	3553.18	3488.95
11.977	2260.55	2734.7	3033	3447.53	3495.14	3509.06
12.18	2259.2	2706.79	2982.34	3428.25	3491.96	3572.61
12.383	2255.71	2688.43	2934.54	3398.14	3423.17	3578.21
12.586	2261.57	2653	2865	3321.83	3292.01	3545.35
12.789	2252.21	2636.31	2792.7	3249.98	3195.91	3471.6
12.992	2245.49	2667.95	2757.68	3206.99	3179.22	3458.38
13.195	2248.38	2710.65	2769.63	3181.59	3241.16	3590.57
13.398	2249.88	2737.96	2850.73	3197.78	3374.45	3802.27
13.601	2240.9	2738.27	2947.52	3284.26	3586.33	4243.92
13.804	2217.62	2801.61	3239.54	3739.26	4230.86	5690.3
14.007	2357.74	3194.98	4226.65	5151.3	6095.77	8828.42
14.21	3312.13	4768.4	6718.53	8036.01	9552.41	12779.5
14.413	6552.74	8351.72	10654.6	11936.6	13400.6	15939
14.616	11597	12746.2	14138.6	15572.9	15942	17670.6
14.819	15366.5	15636.3	15801.8	17586.1	17039.1	18323.2
15.022	16968.8	16979.8	16670.5	18355.7	17649.1	18520.3
15.225	17902.9	17855.9	17363	18521.3	17838.2	18330.6
15.428	18474.2	18105	17672.2	18481.8	17824	18408.5
15.631	18813.5	18166.2	17748.2	19069.4	18600.1	18748.5
15.834	19019	18226.9	18324.3	20038.9	19583.7	18879.5
16.037	18926.6	18600.7	19060.8	20323.3	19642.2	18732.7
16.24	18912.8	19046.1	19035.1	19746.9	19134.7	18288.6

## Sheet: cell3 front
	0	1.5	3	4.5	5.5
0	5484.8	5258.45	5230.09	5430.08	5316.14
0.203	5422.4	5249.73	5321.73	5509.67	5283.13
0.406	5296.98	5265.16	5385.48	5599.25	5288.21
0.609	5280.3	5259.18	5345.73	5699.92	5408.55
0.812	5280.57	5346.09	5234.56	5734.59	5511.73
1.015	5294.67	5338.53	5208.8	5947.68	5669.5
1.218	5428.28	5319.78	5302.9	6129.63	5902.1
1.421	5445.26	5253.45	5498.12	6281.7	5986.36
1.624	5465.79	5249.29	5891.34	6402.97	6138.94
1.827	5481.83	5458.6	6252.35	6484.52	6171.12
2.03	5669.94	5768.29	6228.32	6386.69	6256.08
2.233	5770.65	5933.24	6058.43	6457.87	6348.61
2.436	5790.26	6127.84	6152	6756.86	6364.38
2.639	5995.75	6314.09	6547.04	7049.29	6616.05
2.842	6194.23	6420.89	6800.95	7150.94	6724.53
3.045	6344.12	6542.86	6892.96	7101.27	6926.19
3.248	6478.36	6717.88	6983.43	7100.11	7050.79
3.451	6704.62	6732.59	7029.38	7157.61	7183.94
3.654	6707.64	6701.4	6978.69	7149.8	7043.76
3.857	6780.06	6898.73	6896.55	7036.15	6841.96
4.06	7023.94	6852.36	6703.44	7125.68	6949.31
4.263	6963.36	6746.66	6734.55	7238.06	6972.26
4.466	6676.12	6713.78	6805.42	7193.08	7020.95
4.669	6566.02	6646	6717.94	7080.23	6962.29
4.872	6437.79	6674.03	6622.68	6987.1	6720.29
5.075	6402.26	6650.59	6635.94	6992.25	6536.06
5.278	6503.78	6608.79	6777.79	6795.46	6432.89
5.481	6569.07	6800.84	6791.12	6502.76	6342.24
5.684	6737.19	6924.25	6755.84	6179.9	6084.11
5.887	7003.01	6930.62	6293.21	5921.44	5610.9
6.09	7117.57	6702.4	5807.11	5542.03	5155.49
6.293	6896.38	6286.84	5310.48	4949.87	4707.98
6.496	6175.51	5485.58	4731.59	4364.89	4276.92
6.699	5201.3	4595.54	4204.26	3909.06	3949.13
6.902	4087.23	4021.63	3761.37	3660.44	3691.24
7.105	3111.71	3531.68	3428.15	3471.3	3540.15
7.308	2487.8	3129.99	3228.88	3363.51	3447.07
7.511	2180.66	2894.44	3085.47	3319.6	3415
7.714	2065.91	2785.84	3001.38	3301.94	3346.36
7.917	2029.64	2691.76	2943.82	3170.15	3264.57
8.12	2002.86	2661.53	2922.17	3128.05	3178.3
8.323	1991.96	2608.66	2882.34	3069.54	3160.87
8.526	1994.87	2568.02	2864.82	3014.66	3181.88
8.729	1982.76	2560.77	2866.1	2981.19	3124.48
8.932	1985.79	2557.49	2844.86	2963.57	3081.03
9.135	1987.29	2587.04	2779.59	2993.15	3070.62
9.338	1983.27	2533.31	2801.26	2940.36	3034.57
9.541	1968.92	2483.05	2773.93	2871.85	2912.9
9.744	1980.75	2428.74	2723.24	2758.8	2832.84
9.947	1980.84	2386.31	2683.26	2664.49	2805.39
10.15	1961.66	2344.55	2600.17	2678.57	2788.32
10.353	1969.51	2303.41	2525.35	2713.87	2780.81
10.556	1965.56	2297.56	2505.04	2670.26	2771.08
10.759	1955.1	2309.24	2516.11	2647.69	2730.04
10.962	1948	2286.4	2491.91	2655	2678.25
11.165	1944.7	2240.67	2492.98	2652.2	2641.92
11.368	1955.09	2220.15	2474.59	2660.05	2650.75
11.571	1953.77	2221.55	2459.03	2657.36	2660
11.774	1959.56	2212.16	2450.79	2595.01	2662.08
11.977	1950.14	2215.57	2416.05	2568.11	2621.76
12.18	1943.91	2191.25	2365.86	2554.87	2589.13
12.383	1947.89	2160.53	2361.34	2529.61	2525.38
12.586	1944.23	2161.58	2388.89	2506.13	2501.57
12.789	1943.67	2181.1	2389.08	2483.96	2502.46
12.992	1948.87	2167.84	2382.3	2448.28	2479.11
13.195	1938.09	2185.52	2355.17	2403.37	2454.66
13.398	1949.06	2186.98	2315.1	2404.09	2423.32
13.601	1947.38	2164.01	2302.73	2421.86	2416.35
13.804	1947.24	2136.53	2272.77	2418.28	2435.95
14.007	1946.99	2127.7	2264.57	2389.08	2429.34
14.21	1952.72	2117.09	2269.97	2364.91	2439.06
14.413	1949.96	2117.31	2262.41	2350.42	2459.58
14.616	1940.82	2135.35	2244.7	2342.87	2445.18
14.819	1936.42	2139.99	2220.96	2320.69	2404.22
15.022	1934.38	2152.51	2201.23	2298.96	2394.92
15.225	1927.51	2141.18	2204.66	2326.14	2374.79
15.428	1932.26	2127.08	2209.79	2339.64	2377.42
15.631	1942.92	2113.28	2202.16	2341.06	2381.07
15.834	1942.79	2095.51	2193.75	2342.35	2403.16
16.037	1942.09	2068.92	2190.22	2330.78	2409.95
16.24	1941.2	2089.71	2187.55	2306.13	2375.12
16.443	1944.96	2080.53	2174.65	2301.08	2365.53
16.646	1934.9	2073.61	2154.11	2305.67	2319.1
16.849	1935.56	2067.13	2162.45	2285.68	2300.16
17.052	1935.5	2072.57	2167.6	2260.91	2312.88
17.255	1935.03	2081.06	2165.67	2235.31	2334.25
17.458	1943.06	2066.39	2177.9	2257.4	2362.42
17.661	1941.77	2071.77	2198.19	2321.49	2386.96
17.864	1938.91	2082.51	2193.68	2344.72	2395.02
18.067	1945.59	2083.65	2196.66	2325.46	2392.59
18.27	1943.85	2080.31	2219.03	2298.46	2393.52
18.473	1941.47	2082.79	2213.74	2323.79	2432.99
18.676	1938.1	2078.28	2214.95	2345.38	2485.2
18.879	1940.56	2083.04	2224.33	2387.33	2504.23
19.082	1945.48	2096.91	2242.45	2412.9	2530.22
19.285	1945.77	2115.17	2286.67	2438.92	2556.92
19.488	1946.23	2126.45	2317.3	2485.91	2602.6
19.691	1947.87	2141.18	2329.23	2578.13	2716.63
19.894	1959.76	2179.36	2420.63	2673.9	2853.56
20.097	1972.62	2250.31	2554.68	2815.05	3042.95
20.3	1974.54	2375.83	2718.57	3072.92	3330.39
20.503	2012.08	2568.43	3003.9	3397.71	3635.04
20.706	2198.64	2903.59	3354.3	3670.53	3976.69
20.909	2759.12	3351.54	3649.25	4019.81	4302.31
21.112	3644.29	3752.46	3947.99	4411.82	4556.58
21.315	4325.32	4104.84	4275.91	4650.15	4652.89
21.518	4665.84	4319.89	4496.89	4680.81	4630.91
21.721	4855.51	4424.94	4532.48	4582.93	4604.75
21.924	4762.06	4464.77	4475.31	4475.03	4590.81
22.127	4483.61	4405.82	4501.01	4513.2	4633
22.33	4470.44	4394.18	4510.36	4567.43	4598.9
22.533	4554.2	4384.51	4436.49	4511	4514.71
22.736	4487.84	4310.59	4389.2	4367.67	4428.67
22.939	4382.43	4227.22	4371.06	4245.92	4325.4
23.142	4204.03	4145.04	4261.05	4218.62	4284.72
23.345	4136.17	4110.45	4100.21	4226.45	4255.3
23.548	4156.22	3907.78	4047.16	4176.59	4189.4
23.751	4113.82	3847.88	4059.68	4115.59	4137
23.954	4010.74	3954.1	4081.48	4047.87	4081.19
24.157	3893.14	4011.8	4040.31	3959.24	3946.74
24.36	3892.07	3900.34	3953.3	3798.96	3872.71
24.563	3968.52	3821.83	3849.1	3679.66	3725.25
24.766	3946.94	3812.08	3700.05	3630.31	3542.61
24.969	3872.38	3723.36	3630.4	3456.1	3409.92
25.172	3752.15	3551.41	3506.65	3238.73	3254.41
25.375	3635.79	3419.89	3362.28	3142.25	3074.71

## Sheet: Feuil1 (3)
	0	1.5	3	4.5	6	7.5		0	1.5	3	4.5	6	7.5
0	12279.3	11776.9	11747	10811.1	12582.1	10714.1	0	10229.3	9696.87	9666.97	8731.12	10502.1	8634.12
0.203	11051	11429.8	11185	10498	11780.1	9596.7	0.203	9001.01	9349.83	9104.98	8417.98	9700.06	7516.7
0.406	10238.6	11031.7	10471.2	10577.6	11539.6	8913.02	0.406	8188.61	8951.69	8391.19	8497.56	9459.61	6833.02
0.609	9875.88	10585	9575.43	10869.7	11363.1	8726.83	0.609	7825.88	8505.04	7495.43	8789.73	9283.15	6646.83
0.812	9926.89	10138.7	9205.68	10721.2	11649.2	8804.39	0.812	7876.89	8058.72	7125.68	8641.19	9569.25	6724.39
1.015	10042.2	10077.7	9625.49	10781.1	11671.6	8856.02	1.015	7992.18	7997.72	7545.49	8701.07	9591.58	6776.02
1.218	10144.4	9951.19	10076.3	11121.4	11405.8	9106.11	1.218	8094.36	7871.19	7996.29	9041.41	9325.79	7026.11
1.421	10062.6	9716.43	10044	11298.3	11310.2	9774.23	1.421	8012.64	7636.43	7964.01	9218.34	9230.22	7694.23
1.624	9844.71	9437.28	9658.78	11190.3	11263.5	10396.6	1.624	7794.71	7357.28	7578.78	9110.29	9183.54	8316.64
1.827	9847.76	9112.26	9325.05	10737.7	10761.2	10328.9	1.827	7797.76	7032.26	7245.05	8657.7	8681.2	8248.9
2.03	10094.3	9125.25	9169.02	10256.4	10207.4	9849.65	2.03	8044.31	7045.25	7089.02	8176.42	8127.43	7769.65
2.233	10356.7	9645.19	9238.27	10019.5	9898.61	9487.54	2.233	8306.7	7565.19	7158.27	7939.46	7818.61	7407.54
2.436	10221	10175	9336.2	9799.56	9601.12	9476.88	2.436	8170.96	8095	7256.2	7719.56	7521.12	7396.88
2.639	9712.72	10061.7	9377.34	9729.97	9338.19	9423.14	2.639	7662.72	7981.7	7297.34	7649.97	7258.19	7343.14
2.842	9196.75	9846.54	9439.43	9730.66	9441.51	9262.24	2.842	7146.75	7766.54	7359.43	7650.66	7361.51	7182.24
3.045	9090.4	9316.61	9347.9	9568.84	9495.08	8949.08	3.045	7040.4	7236.61	7267.9	7488.84	7415.08	6869.08
3.248	9098.49	8843.93	8982.1	9263.65	9263.09	8598.17	3.248	7048.49	6763.93	6902.1	7183.65	7183.09	6518.17
3.451	9066.27	8740.43	8853.15	8880.63	8913.44	8416.99	3.451	7016.27	6660.43	6773.15	6800.63	6833.44	6336.99
3.654	9003.48	8928.79	9008.19	8926.61	8986.84	8464.6	3.654	6953.48	6848.79	6928.19	6846.61	6906.84	6384.6
3.857	9070.88	9088.95	9205.95	9290.47	9085.2	8467.34	3.857	7020.88	7008.95	7125.95	7210.47	7005.2	6387.34
4.06	9342.71	9243.58	9373.49	9687.06	9273.62	8613.68	4.06	7292.71	7163.58	7293.49	7607.06	7193.62	6533.68
4.263	9627.17	9440.2	9522.36	10024	9731.29	8895.49	4.263	7577.17	7360.2	7442.36	7943.99	7651.29	6815.49
4.466	9880.31	9920.08	9602.41	10220.4	10391.7	9234.07	4.466	7830.31	7840.08	7522.41	8140.41	8311.68	7154.07
4.669	10105.2	10301.4	9483.38	9996.18	10387.2	9344.72	4.669	8055.24	8221.41	7403.38	7916.18	8307.19	7264.72
4.872	10304.4	10104.6	9280.06	9686.22	10048.2	9503.67	4.872	8254.39	8024.56	7200.06	7606.22	7968.24	7423.67
5.075	10228.8	9716.22	8921.12	9383.31	9686.13	9824	5.075	8178.76	7636.22	6841.12	7303.31	7606.13	7744
5.278	10025.7	9388.47	8558.94	9177.88	9319.8	9626.58	5.278	7975.73	7308.47	6478.94	7097.88	7239.8	7546.58
5.481	9606.53	9354.07	8199.07	9014.43	8981.17	9278.63	5.481	7556.53	7274.07	6119.07	6934.43	6901.17	7198.63
5.684	9342.17	9227.31	7946.17	8815.66	8714.99	8940.33	5.684	7292.17	7147.31	5866.17	6735.66	6634.99	6860.33
5.887	8895.01	8540.29	7685.44	8511.04	8338.28	8475.55	5.887	6845.01	6460.29	5605.44	6431.04	6258.28	6395.55
6.09	7819.11	7290.33	7162.7	7683.32	7885.12	8013.02	6.09	5769.11	5210.33	5082.7	5603.32	5805.12	5933.02
6.293	6100.49	6256.08	6330.18	6852.68	7654.26	7708.56	6.293	4050.49	4176.08	4250.18	4772.68	5574.26	5628.56
6.496	4485.97	5380.04	5624.53	6263.63	7298.95	7293.05	6.496	2435.97	3300.04	3544.53	4183.63	5218.95	5213.05
6.699	3327.62	4639.77	5205.06	5856.77	6743.66	6710.04	6.699	1277.62	2559.77	3125.06	3776.77	4663.66	4630.04
6.902	2728.27	4118.59	4852.82	5510.13	6213.26	6447.57	6.902	678.269	2038.59	2772.82	3430.13	4133.26	4367.57
7.105	2487.5	3816.82	4500.81	5142.91	5834.93	6167.79	7.105	437.496	1736.82	2420.81	3062.91	3754.93	4087.79
7.308	2442.56	3636.47	4251.21	4989	5661.23	5909.57	7.308	392.558	1556.47	2171.21	2909	3581.23	3829.57
7.511	2424.38	3546.15	4068.85	4829.23	5569.32	5712.1	7.511	374.381	1466.15	1988.85	2749.23	3489.32	3632.1
7.714	2395.05	3425.65	3896.58	4576.07	5334.81	5500.49	7.714	345.046	1345.65	1816.58	2496.07	3254.81	3420.49
7.917	2372.36	3319.56	3857.63	4451.43	5112.35	5253.63	7.917	322.362	1239.56	1777.63	2371.43	3032.35	3173.63
8.12	2368.57	3276.02	3799.42	4381.87	5041.61	5080.75	8.12	318.567	1196.02	1719.42	2301.87	2961.61	3000.75
8.323	2344.44	3258.3	3707.9	4241.49	4934.62	4953.96	8.323	294.442	1178.3	1627.9	2161.49	2854.62	2873.96
8.526	2335.58	3204.6	3613.89	4158.58	4689.75	4869.12	8.526	285.584	1124.6	1533.89	2078.58	2609.75	2789.12
8.729	2327.16	3141.14	3584.49	4061.82	4510.04	4802.98	8.729	277.159	1061.14	1504.49	1981.82	2430.04	2722.98
8.932	2328.91	3087.27	3567.8	4024.23	4405.66	4719.32	8.932	278.912	1007.27	1487.8	1944.23	2325.66	2639.32
9.135	2326.84	3056.37	3478.96	3991.77	4361.48	4564.66	9.135	276.838	976.375	1398.96	1911.77	2281.48	2484.66
9.338	2325.86	2985.53	3408.39	3908.9	4262.07	4576.25	9.338	275.858	905.53	1328.39	1828.9	2182.07	2496.25
9.541	2330.2	2986.98	3390.02	3811.72	4209.06	4563.28	9.541	280.199	906.981	1310.02	1731.72	2129.06	2483.28
9.744	2317.96	3015.84	3331.16	3718.28	4313.89	4447.94	9.744	267.961	935.839	1251.16	1638.28	2233.89	2367.94
9.947	2318.14	2950.6	3225.17	3697.86	4422.43	4417.66	9.947	268.136	870.598	1145.17	1617.86	2342.43	2337.66
10.15	2311.28	2901.69	3263.59	3742.05	4420.32	4394.97	10.15	261.28	821.694	1183.59	1662.05	2340.32	2314.97
10.353	2313.6	2892.75	3352.58	3854.2	4351.77	4386.77	10.353	263.602	812.749	1272.58	1774.2	2271.77	2306.77
10.556	2298.7	2910.44	3329.16	3917.99	4152.69	4290.76	10.556	248.698	830.444	1249.16	1837.99	2072.69	2210.76
10.759	2293.23	2916.64	3296.11	3848.17	4073.01	4282.57	10.759	243.226	836.639	1216.11	1768.17	1993.01	2202.57
10.962	2314.56	2919.87	3294.01	3845.69	4078.16	4314.08	10.962	264.56	839.869	1214.01	1765.69	1998.16	2234.08
11.165	2313.08	2890.48	3229.92	3825.71	4085.4	4364.14	11.165	263.081	810.476	1149.92	1745.71	2005.4	2284.14
11.368	2309.35	2819.52	3175.34	3711.81	4118.02	4300.45	11.368	259.35	739.515	1095.34	1631.81	2038.02	2220.45
11.571	2294.3	2792.01	3139.97	3594.67	3963.67	4277.02	11.571	244.297	712.006	1059.97	1514.67	1883.67	2197.02
11.774	2300.69	2762.73	3123.82	3575.03	3918.41	4224.16	11.774	250.693	682.733	1043.82	1495.03	1838.41	2144.16
11.977	2288.14	2770.78	3117.88	3616.37	4034.69	4266.91	11.977	238.136	690.776	1037.88	1536.37	1954.69	2186.91
12.18	2292.32	2784.49	3213.64	3698.57	4186.04	4272.28	12.18	242.319	704.492	1133.64	1618.57	2106.04	2192.28
12.383	2291.76	2805.6	3368.31	3663.66	4124.02	4260.08	12.383	241.759	725.604	1288.31	1583.66	2044.02	2180.08
12.586	2303.44	2861.97	3428.43	3636.54	4060.95	4357.18	12.586	253.443	781.97	1348.43	1556.54	1980.95	2277.18
12.789	2294.17	2871.79	3504.3	3680.58	3980.6	4429.56	12.789	244.175	791.787	1424.3	1600.58	1900.6	2349.56
12.992	2292.24	2863.19	3525.52	3683.67	3828.57	4405.96	12.992	242.24	783.188	1445.52	1603.67	1748.57	2325.96
13.195	2289.96	2854.83	3391.74	3623.86	3772.43	4363.87	13.195	239.963	774.831	1311.74	1543.86	1692.43	2283.87
13.398	2291.25	2842.24	3326.61	3600.82	3789	4391.44	13.398	241.254	762.24	1246.61	1520.82	1709	2311.44
13.601	2300.92	2855.33	3354.65	3553.79	3804.48	4349.6	13.601	250.919	775.334	1274.65	1473.79	1724.48	2269.6
13.804	2299.25	2854.43	3351.83	3456.31	3786.94	4155.64	13.804	249.249	774.426	1271.83	1376.31	1706.94	2075.64
14.007	2303.74	2831.04	3255.6	3388.7	3725.7	4013.61	14.007	253.745	751.04	1175.6	1308.7	1645.7	1933.61
14.21	2290.61	2796.29	3172.45	3319.69	3638.81	3920.82	14.21	240.607	716.289	1092.45	1239.69	1558.81	1840.82
14.413	2293.25	2763.5	3162.22	3232.14	3587.76	3891.9	14.413	243.255	683.504	1082.22	1152.14	1507.76	1811.9
14.616	2279.96	2715.18	3130.93	3207.96	3550.53	3863.8	14.616	229.955	635.183	1050.93	1127.96	1470.53	1783.8
14.819	2281.09	2688.64	3059.63	3234.81	3504.83	3807.95	14.819	231.085	608.643	979.631	1154.81	1424.83	1727.95
15.022	2286.9	2682.75	3011.3	3253.39	3506.67	3821.88	15.022	236.902	602.748	931.302	1173.39	1426.67	1741.88
15.225	2289.19	2696.14	2970.77	3289.06	3565.55	3934.25	15.225	239.189	616.137	890.77	1209.06	1485.55	1854.25
15.428	2290.98	2699.07	2946.19	3298.36	3562.54	3915.65	15.428	240.984	619.071	866.186	1218.36	1482.54	1835.65
15.631	2284.67	2702.12	2921.7	3303.28	3504.1	3700.91	15.631	234.669	622.121	841.7	1223.28	1424.1	1620.91
15.834	2296.75	2692.42	2954.13	3318.87	3426.82	3657.59	15.834	246.752	612.425	874.128	1238.87	1346.82	1577.59
16.037	2307.58	2693.38	2966.82	3322.5	3467.95	3818.66	16.037	257.581	613.385	886.818	1242.5	1387.95	1738.66
16.24	2299.23	2709.95	2942.86	3286.69	3510.03	3861.9	16.24	249.226	629.95	862.856	1206.69	1430.03	1781.9
16.443	2293.53	2702.04	2905.52	3291.9	3494.89	3822.75	16.443	243.527	622.04	825.519	1211.9	1414.89	1742.75
16.646	2303.73	2695.98	2898.22	3262.93	3438.76	3784.76	16.646	253.728	615.978	818.218	1182.93	1358.76	1704.76
16.849	2309.02	2688.84	2902.77	3180.7	3479.78	3731.97	16.849	259.021	608.841	822.77	1100.7	1399.78	1651.97
17.052	2309.23	2670.42	2928.92	3108.25	3564.69	3713.15	17.052	259.233	590.416	848.924	1028.25	1484.69	1633.15
17.255	2304.92	2677.89	2966.74	3200.28	3580.51	3688.38	17.255	254.922	597.889	886.74	1120.28	1500.51	1608.38
17.458	2300.21	2716.26	2986.36	3290.66	3601.6	3790.58	17.458	250.21	636.257	906.362	1210.66	1521.6	1710.58
17.661	2294.02	2761.55	3001.26	3360.68	3662.3	4009.79	17.661	244.021	681.547	921.26	1280.68	1582.3	1929.79
17.864	2272.35	2770.94	3048.34	3493.83	3817.53	4447.04	17.864	222.348	690.942	968.336	1413.83	1737.53	2367.04
18.067	2282.83	2802.18	3199.89	3728.01	4221.11	5213.8	18.067	232.83	722.177	1119.89	1648.01	2141.11	3133.8
18.27	2279.88	2926.09	3462.14	4168.71	5143.61	6209.62	18.27	229.877	846.094	1382.14	2088.71	3063.61	4129.62
18.473	2336.06	3178.43	4011.77	4995.51	6302.06	7417.37	18.473	286.056	1098.43	1931.77	2915.51	4222.06	5337.37
18.676	2576.53	3838.73	5047.63	6249.02	7438.46	8414.23	18.676	526.53	1758.73	2967.63	4169.02	5358.46	6334.23
18.879	3267.6	5021.96	6470.76	7494.66	8343.03	9063.86	18.879	1217.6	2941.96	4390.76	5414.66	6263.03	6983.86
19.082	4602.79	6428.62	7750.94	8340.11	8978.07	9434.63	19.082	2552.79	4348.62	5670.94	6260.11	6898.07	7354.63
19.285	6431.62	7514.62	8404.73	8847.55	9448.65	9659.92	19.285	4381.62	5434.62	6324.73	6767.55	7368.65	7579.92
19.488	8015.51	8086.01	8740.23	9252.97	9640.36	9605.83	19.488	5965.51	6006.01	6660.23	7172.97	7560.36	7525.83
19.691	8783.47	8356.47	9019.49	9505.76	9503.45	9527.5	19.691	6733.47	6276.47	6939.49	7425.76	7423.45	7447.5
19.894	8922.22	8547.21	9236.42	9468.02	9344.84	9320.97	19.894	6872.22	6467.21	7156.42	7388.02	7264.84	7240.97
20.097	9071.62	8593.74	9165.23	9262.59	9068.64	9308.73	20.097	7021.62	6513.74	7085.23	7182.59	6988.64	7228.73
20.3	9192.33	8547.21	8970.54	9015.59	8917.51	9104.29	20.3	7142.33	6467.21	6890.54	6935.59	6837.51	7024.29
20.503	9181.67	8397.67	8736.95	8866.87	8724.36	8906.69	20.503	7131.67	6317.67	6656.95	6786.87	6644.36	6826.69
20.706	9006.81	8259.91	8712.47	8653.13	8444.11	8698.2	20.706	6956.81	6179.91	6632.47	6573.13	6364.11	6618.2
20.909	8782.73	8230.27	8708.14	8507.44	8360	8542.69	20.909	6732.73	6150.27	6628.14	6427.44	6280	6462.69
21.112	8779.35	8246.73	8609.11	8405.91	8376.24	8393.89	21.112	6729.35	6166.73	6529.11	6325.91	6296.24	6313.89
21.315	8857.5	8193.42	8283.04	8316.69	8290.14	8172.52	21.315	6807.5	6113.42	6203.04	6236.69	6210.14	6092.52
21.518	8587.57	8009.92	7984.12	8036.94	8049.34	7882.55	21.518	6537.57	5929.92	5904.12	5956.94	5969.34	5802.55
21.721	8153.6	7635.61	7703.63	7808.94	7716.5	7662.84	21.721	6103.6	5555.61	5623.63	5728.94	5636.5	5582.84
21.924	7804.74	7334.95	7455.91	7625.8	7673.26	7732.49	21.924	5754.74	5254.95	5375.91	5545.8	5593.26	5652.49
22.127	7515.98	7170.43	7327.49	7511.9	7718.74	7852.28	22.127	5465.98	5090.43	5247.49	5431.9	5638.74	5772.28
22.33	7337.47	7112.36	7317.6	7534.74	7710.8	7818.35	22.33	5287.47	5032.36	5237.6	5454.74	5630.8	5738.35
22.533	7276.88	7116.83	7343.38	7576.58	7571.59	7631.7	22.533	5226.88	5036.83	5263.38	5496.58	5491.59	5551.7
22.736	7358.08	7147.94	7445.43	7585.79	7290.33	7443.59	22.736	5308.08	5067.94	5365.43	5505.79	5210.33	5363.59
22.939	7452.28	7150.25	7649.24	7505.45	7177.79	7261.82	22.939	5402.28	5070.25	5569.24	5425.45	5097.79	5181.82
23.142	7333.36	7229.42	7576	7302.18	7024.16	7112.83	23.142	5283.36	5149.42	5496	5222.18	4944.16	5032.83
23.345	7320.29	7156.89	7341.1	7028.96	6885.7	6838.38	23.345	5270.29	5076.89	5261.1	4948.96	4805.7	4758.38
23.548	7366.51	7071.23	7103.7	6844.54	6657.81	6600.56	23.548	5316.51	4991.23	5023.7	4764.54	4577.81	4520.56
